# Supplementary material for: Drug Screening of Sarcoma Cells: Finding Shared Sensitivities
Source: Cancer Res Commun. 2026 Jun 17;6(6):1425–34. doi: 10.1158/2767-9764.CRC-26-0142 (PMC13273627; doi:10.1158/2767-9764.CRC-26-0142)
Supplement: Supplementary Table S1 — Table S1. Filtered AUC values [file crc-26-0142_supplementary_table_s1_suppst1.xlsx]

## Sheet: Sheet1
Suupplemental Table 1: Filtered AUC values
Cmpd	CAL78	DL221	ES8	HEMCSS	HS.SYII	HT1080	Lipo224A	Lipo573B	Lipo863B	LM7	PLS.I	SW1353	SW982	TC32	TC71	MLS.1765.92	A4573	Lipo246	MLS.402.91	SYO.1	Mean	stdev
DASATINIB	0.220226	0.334463	0.532243	0.141736	0.485615	0.518873	0.279671	0.124775	0.412578	0.415893	0.319271	0.395106	0.44694	0.374473	0.437899	0.416708	0.195199	0.287209	0.608081	0.508252	0.372761	0.133546
CISPLATIN	-0.0086282	-0.00368396	-0.0419058	0.133842	0.127687	0.375818	0.0375777	0.149805	0.185987	-0.050112	0.247414	0.227922	0.290183	-0.0518157	0.887342	0.374259	-0.0277004	-0.0131213	0.0202574	-0.0336794	0.141372	0.225775
CLOFARABINE	0.215253	0.370564	0.353695	0.396345	0.245125	0.602319	0.419325	0.348786	0.450081	0.345924	0.43247	0.352715	0.434028	0.267977	0.410641	0.528532	0.398867	0.635731	0.428028	0.663567	0.414999	0.119283
BLEOMYCIN SULFATE	0.0697072	0.201535	0.157712	0.0764692	0.104348	0.375751	0.199849	0.0734704	0.233746	0.0501465	0.160685	0.321423	0.228343	0.0795949	0.0623868	0.264925	0.185639	0.27478	0.378401	0.268874	0.188389	0.104651
DOCETAXEL	0.555979	0.635012	0.939218	0.447516	0.62912	0.828348	0.5362	0.557619	0.7185	0.720975	0.737968	0.818018	0.785503	0.805691	0.946719	0.804124	0.870012	0.652881	0.811829	0.803107	0.730217	0.137052
TENIPOSIDE	0.366002	0.580932	0.619688	0.349473	0.608383	0.776712	0.393536	0.436846	0.598811	0.33573	0.484678	0.79339	0.706405	0.687061	0.819314	0.797202	0.679101	0.666688	0.812684	0.755109	0.613387	0.165697
DECITABINE	0.0841615	0.148945	0.419491	0.0979521	0.176409	0.37173	0.0487791	0.12726	0.244924	0.17811	0.238151	0.306851	0.263571	-0.0539906	0.574181	0.314688	0.172126	0.168198	0.257974	0.265975	0.220274	0.139772
PANOBINOSTAT (LBH589)	0.467513	0.708393	0.768189	0.469269	0.811763	0.934951	0.585661	0.580807	0.683188	0.612557	0.672684	0.832148	0.754886	0.668717	0.900686	0.798752	0.791575	0.677441	0.805845	0.815362	0.71702	0.128708
OBATOCLAX MESYLATE (GX15-070)	0.144762	0.486892	0.288095	0.250079	0.227148	0.867116	0.388759	0.0993613	0.262814	0.35248	0.113771	0.746834	0.13537	0.183812	0.81936	0.495065	0.238147	0.59087	0.722022	0.165251	0.3789	0.249608
LAQ824 (DACINOSTAT)	0.488264	0.706182	0.744605	0.457482	0.818821	0.938803	0.58218	0.577855	0.65795	0.581939	0.679429	0.826836	0.746298	0.619979	0.892022	0.810234	0.652118	0.666387	0.81587	0.811664	0.703746	0.130676
CABOZANTINIB (XL184, BMS-907351)	0.0195645	0.288289	0.173164	0.196821	0.158092	0.0314841	0.113097	-0.0307646	0.0826512	0.0793667	0.0812236	0.515355	0.0287268	0.0622537	0.000836499	0.0643477	0.00593342	0.124839	0.0240768	0.131548	0.107545	0.123178
BARASERTIB (AZD1152-HQPA)	0.482233	0.681702	0.921435	0.394739	0.616745	0.870168	0.589144	0.509078	0.61433	0.572045	0.415904	0.785524	0.67438	0.726972	0.822788	0.695483	0.619069	0.642773	0.826402	0.725266	0.659309	0.144395
PIRARUBICIN	0.34953	0.462133	0.283668	0.37196	0.479825	0.871028	0.258938	0.213311	0.38751	0.0720395	0.269622	0.759104	0.569755	0.280151	0.622332	0.623208	0.294366	0.531797	0.589296	0.535833	0.44127	0.19849
JNJ-26854165 (SERDEMETAN)	0.211726	0.663894	0.445245	0.377425	0.488975	0.60087	0.403564	0.331621	0.573657	0.362431	0.38179	0.335719	0.627672	0.282474	0.432683	0.386808	0.304814	0.613896	0.41966	0.687692	0.446631	0.137266
ENMD-2076	0.109157	0.374018	0.353016	0.329791	0.290642	0.628711	0.0353632	0.0132382	0.150151	0.194855	0.12614	0.45204	0.0809724	0.236564	0.237083	0.124929	0.304574	0.124275	0.321115	0.236481	0.236156	0.151018
NANCHANGMYCIN	0.266795	0.179695	0.654465	0.205397	0.530467	0.361352	0.198767	0.142783	0.334676	0.320986	0.201249	0.168409	0.169809	0.344809	0.561344	0.263147	0.326655	0.452643	0.434537	0.336469	0.322723	0.143721
ADEFOVIR DIPIVOXIL	0.194328	0.43242	0.338767	0.321716	0.340468	0.385037	0.406768	0.203932	0.342336	0.152751	0.169499	0.229735	0.362228	0.134909	0.324043	0.339909	0.134807	0.401647	0.435771	0.430375	0.304072	0.10554
FORETINIB (GSK1363089)	0.161471	0.448808	0.445934	0.544787	0.533923	0.845364	0.195727	0.156339	0.22955	0.126642	0.224182	0.695763	0.324005	0.191154	0.217495	0.208927	0.174875	0.428467	0.619729	0.41384	0.359349	0.206222
EVEROLIMUS (RAD001)	0.193309	0.379672	0.352394	0.246035	0.262459	0.714466	0.193978	0.269588	0.281664	0.128325	0.309651	0.54919	0.365285	0.413442	0.533194	0.307363	0.527786	0.250469	0.235682	0.315316	0.341463	0.144483
EPOTHILONE B (EPO906, PATUPILONE)	0.563914	0.724045	0.920797	0.45717	0.697596	0.908234	0.64644	0.669716	0.765092	0.727596	0.610407	0.804618	0.800573	0.793446	0.898586	0.782033	0.846307	0.643549	0.826346	0.8161	0.745128	0.120581
AT13387	0.466118	0.724376	0.721797	0.466697	0.64756	0.872537	0.579195	0.587821	0.64263	0.354604	0.722043	0.798512	0.75917	0.436881	0.891111	0.805627	0.484968	0.674288	0.77486	0.766154	0.658847	0.153228
AURORA A INHIBITOR I	0.206665	0.188179	0.323833	0.175427	0.312534	0.58058	0.144226	0.0635024	0.139276	0.327318	0.0673131	0.548582	0.170405	0.0817721	0.314572	0.173839	0.166004	0.26764	0.31136	0.19169	0.237736	0.140069
MYCOPHENOLATE MOFETIL	0.121967	0.075554	0.0728928	0.0580216	0.266902	0.364783	0.117934	0.0661178	0.132954	0.0107308	0.246479	0.15981	0.235585	-0.0103002	0.400585	0.209163	0.047667	0.0848979	0.278207	0.346773	0.164336	0.121992
R406 (FREE BASE)	0.111737	0.422562	-0.014111	0.190475	0.17465	0.340321	0.120947	0.0220612	0.155154	0.0639427	0.163677	0.197451	0.03146	-0.0381966	0.12635	0.0304816	-0.125557	0.0900484	0.10932	0.058678	0.111573	0.124084
CYCLOCYTIDINE HCL	0.163404	0.444493	0.626623	0.436059	0.449708	0.863872	0.482808	0.299057	0.48283	0.444142	0.539856	0.695111	0.736891	-0.0415983	0.7148	0.503234	0.155694	0.577166	0.286559	0.707698	0.47842	0.224154
NVP-AEW541	-0.00903127	-0.00218191	0.332462	0.308176	0.187821	0.121795	0.130295	0.0418731	-0.0475678	0.220817	0.0630094	0.0270561	-0.00391232	0.135428	0.419339	0.0223388	0.128527	0.05746	0.0697943	0.00380265	0.110365	0.126897
AUY922 (NVP-AUY922)	0.473738	0.718079	0.791085	0.493899	0.656312	0.873512	0.559151	0.592516	0.643263	0.624386	0.754371	0.78658	0.788616	0.637425	0.904877	0.807849	0.795254	0.698369	0.793919	0.782025	0.708761	0.11999
VINBLASTINE	0.491385	0.615583	0.30248	0.341204	0.507161	0.915689	0.62361	0.296514	0.283659	0.0910278	0.36549	0.816597	0.359568	0.0911411	0.533353	0.563386	0.0897376	0.551466	0.603843	0.379634	0.441126	0.224607
MLN8054	0.496034	0.540586	0.0944974	0.385909	0.556666	0.773452	0.586692	0.40635	0.374863	0.156223	0.346177	0.739885	0.588416	-0.0338667	0.730732	0.543003	0.0163423	0.548936	0.634714	0.597818	0.454171	0.236018
TW-37	0.295067	0.40114	-0.0165637	0.107233	0.0330964	0.654941	0.324878	0.0930579	0.0798209	-0.0430381	0.102626	0.133152	0.151958	-0.0315481	0.472832	0.635323	-0.0565668	0.478838	0.534177	0.185357	0.226789	0.231164
SNS-314 MESYLATE	0.524226	0.711446	0.902742	0.366827	0.552802	0.885982	0.574959	0.582835	0.640517	0.650478	0.652057	0.808273	0.699071	0.517054	0.828146	0.729706	0.655178	0.623685	0.823499	0.745261	0.673737	0.135895
LENVATINIB (E7080)	0.0694287	0.407751	-0.0907697	0.39486	0.288026	0.0482226	0.207083	0.0223796	0.200226	-0.0348686	0.0918133	0.532882	-0.0080413	-0.0312141	0.0552168	0.0560945	-0.0234298	0.128144	0.0869816	0.158618	0.12797	0.166545
ISPINESIB (SB-715992)	0.575772	0.740976	0.907768	0.435503	0.689558	0.926084	0.677481	0.616786	0.643126	0.711811	0.710263	0.831339	0.803178	0.75845	0.901779	0.698975	0.536924	0.682914	0.839494	0.811196	0.724969	0.127865
PIMASERTIB (AS-703026)	0.114511	0.363246	0.103919	0.39799	0.0773943	0.744902	0.279683	0.269635	0.208521	0.0558159	0.116781	0.4262	0.47404	0.0583895	0.0835553	0.110142	-0.0871378	0.132357	0.0597372	0.286017	0.213785	0.193523
HMN-214	0.148163	0.189807	0.254496	-0.000315931	0.0687834	0.292385	0.202081	-0.00949403	0.0239977	0.117936	0.0204752	0.230957	-0.0369406	0.109255	0.0095854	0.00880784	0.109181	0.142214	0.199344	-0.0243724	0.102817	0.101738
MK-1775	0.35301	0.340425	0.412767	0.140208	0.470726	0.752987	0.254813	0.074207	0.0993955	0.253258	0.308599	0.550189	0.35638	0.169731	0.297906	0.305318	0.210207	0.349719	0.445088	0.355527	0.325023	0.158527
BMS-265246	0.301878	0.52881	-0.0124788	0.297625	0.343741	0.503504	0.314853	0.278111	0.403725	0.022572	0.398322	0.559058	0.383471	0.14422	0.403208	0.470074	-0.014367	0.550377	0.52796	0.373637	0.338915	0.180345
JNJ-7706621	0.267042	0.31991	0.133786	0.214457	0.215184	0.361227	0.180581	0.260591	0.304136	0.0450403	0.156903	0.367295	0.234503	-0.0147883	0.405505	0.38624	0.00689308	0.37496	0.466587	0.266303	0.247618	0.133909
EPOTHILONE A	0.581699	0.746299	0.937014	0.484076	0.719628	0.930112	0.670421	0.687656	0.761548	0.720094	0.649496	0.825813	0.804872	0.774684	0.91266	0.800717	0.878968	0.652441	0.818385	0.814873	0.758573	0.117138
BMS-754807	0.177302	0.302887	0.326198	0.517059	0.280977	0.671867	0.317734	0.138705	0.134157	0.440383	0.100727	0.536215	0.240138	0.255641	0.584688	0.157288	0.285368	0.375085	0.432618	0.149347	0.321219	0.164582
ABT-751 (E7010)	0.408224	0.536109	-0.0893049	0.133501	0.387514	0.563814	0.319146	0.167647	0.244314	0.0966712	0.272611	0.36181	0.2476	0.0243078	0.3153	0.324788	0.11329	0.293918	0.567661	0.224992	0.275696	0.173334
BIIB021	0.475892	0.716666	0.216685	0.423402	0.590524	0.846933	0.58627	0.545993	0.61986	0.178193	0.710074	0.789836	0.734245	0.148724	0.870453	0.790967	0.213359	0.668423	0.73601	0.744748	0.580363	0.231126
TIPIFARNIB	0.138792	0.401524	0.360909	0.243603	0.3268	0.712055	0.0192841	0.0928213	0.176192	0.135145	0.263625	0.569812	0.415003	0.0709067	0.497628	0.336839	0.296652	0.324133	0.29293	0.356454	0.301555	0.171978
CP-673451	0.0489969	0.290643	-0.0766924	0.0871781	-0.0205488	0.392878	0.0228056	0.132584	0.2273	-0.00351607	0.0795145	0.309385	0.118458	-0.0160644	0.0255964	-0.0255411	-0.0121574	0.197494	0.104805	0.15496	0.101904	0.127529
SUNITINIB MALATE	0.0394388	0.351774	0.244638	0.240155	0.0455344	0.472286	0.0193197	0.0167865	0.00735696	0.0318293	0.0549708	0.298964	0.101823	0.0420052	0.0828608	0.0709832	0.067556	-0.0995608	0.0998243	0.158881	0.117371	0.137702
17-AAG (TANESPIMYCIN)	0.484586	0.718599	0.252831	0.389592	0.54008	0.86185	0.562363	0.476976	0.645033	0.280621	0.724205	0.775904	0.795067	0.237827	0.780278	0.809232	0.119684	0.66476	0.777619	0.769221	0.583316	0.225517
PLINABULIN (NPI-2358)	0.492422	0.700178	0.741851	0.438437	0.701002	0.914395	0.598562	0.64059	0.673322	0.618459	0.6403	0.801281	0.799798	0.556917	0.909274	0.776605	0.670417	0.605179	0.826727	0.807438	0.695658	0.128024
RALTITREXED	0.133505	0.413975	0.348986	0.0349082	0.213279	0.701415	0.471361	0.0952412	0.503359	0.350583	0.542339	0.317018	0.578725	0.465474	0.645864	0.484823	0.719614	0.408501	0.338525	0.568524	0.416801	0.19245
PHA-680632	0.167337	0.334639	0.31002	0.433293	0.500742	0.68605	0.211389	0.185513	0.0817543	0.107583	0.0679121	0.74619	0.246486	0.210091	0.216082	0.17962	0.153449	0.175433	0.558333	0.450173	0.301105	0.197791
OLIGOMYCIN A	0.181534	0.225762	0.570917	0.435833	0.631726	0.795334	0.279449	0.101467	0.116597	0.442174	0.13861	0.670378	0.424377	0.42927	0.697267	0.361491	0.454682	0.169919	0.552531	0.616048	0.414768	0.212573
PHA-793887	0.229051	0.351627	0.497704	0.278268	0.352616	0.820509	0.205854	0.292892	0.184586	0.251411	0.171646	0.660118	0.36296	0.305679	0.556605	0.393495	0.443071	0.355667	0.44161	0.418216	0.378679	0.162882
PRACINOSTAT (SB939)	0.29734	0.212095	0.108377	0.120074	0.369129	0.628863	0.19764	0.241339	0.211648	0.304007	0.327967	0.495951	0.186136	0.246877	0.42446	0.228599	0.245139	0.223499	0.254414	0.259683	0.279162	0.123743
VINORELBINE	0.525697	0.713073	0.914291	0.426051	0.744999	0.911074	0.627739	0.650335	0.699843	0.71864	0.636924	0.805177	0.749747	0.765535	0.906353	0.761623	0.881116	0.629574	0.825593	0.80989	0.735164	0.128801
TEMSIROLIMUS (CCI-779, NSC 683864)	0.206425	0.396745	0.390434	0.264435	0.371227	0.632316	0.156839	0.243963	0.22873	0.204578	0.339336	0.411489	0.369756	0.425119	0.52578	0.34126	0.556352	0.267385	0.239351	0.339157	0.345534	0.12536
KU-0063794	0.0927999	0.439564	0.10451	0.178237	0.169632	0.445207	0.149393	0.0984939	0.139593	-0.0881809	0.155586	0.193435	0.0169049	-0.0488617	0.368111	0.248583	-0.0870175	0.223308	0.196409	0.122364	0.155903	0.148191
BELINOSTAT (PXD101)	0.43511	0.437115	0.197207	0.321878	0.660473	0.875648	0.295327	0.413154	0.522938	0.0827114	0.524045	0.724095	0.404215	0.155412	0.810955	0.651141	0.0792706	0.544884	0.73951	0.556594	0.471584	0.234434
PD173074	0.195044	0.46717	-0.00118743	0.45043	0.279198	0.0545402	0.389281	0.28032	0.389968	0.230969	0.226219	0.127741	-0.0323634	-0.0124088	0.0603221	0.0921818	-0.135486	0.320462	0.157129	0.0277486	0.178364	0.172705
YM155 (SEPANTRONIUM BROMIDE)	0.519676	0.458829	0.916484	0.636329	0.840937	0.937935	0.716269	0.691301	0.767813	0.657275	0.784807	0.830513	0.85701	0.688586	0.923697	0.8901	0.908033	0.776141	0.851195	0.849597	0.775126	0.134058
GSK1059615	0.0925087	0.252632	-0.08546	0.316005	0.121382	0.929828	0.114322	0.0376457	0.075658	0.188912	0.0737886	0.844392	0.0672989	-0.0556204	0.125805	0.06382	-0.0619089	0.148244	0.0410684	0.0899279	0.169013	0.264077
17-DMAG (ALVESPIMYCIN) HCL	0.499141	0.722537	0.585793	0.520482	0.645561	0.872745	0.568735	0.580934	0.648485	0.445098	0.754561	0.786157	0.795018	0.378888	0.896023	0.819563	0.394787	0.703803	0.831337	0.786661	0.661816	0.159273
CEP-18770 (DELANZOMIB)	0.493282	0.790205	0.590918	0.629965	0.817318	0.936414	0.604527	0.622259	0.73881	0.277789	0.777231	0.814186	0.793004	0.450328	0.915407	0.855038	0.549995	0.776829	0.809486	0.811194	0.702709	0.169409
CUDC-101	0.294748	0.204676	-0.029359	0.257809	0.358449	0.809379	0.117389	0.175915	0.0962763	-0.0799201	0.101287	0.731139	0.0442452	0.0647768	0.402711	0.273414	0.0454921	0.184219	0.532445	0.380975	0.248303	0.236145
VX-222 (VCH-222, LOMIBUVIR)	0.0887833	0.205631	-0.0136367	0.0344108	0.161535	0.233951	0.0803523	0.151069	0.105077	-0.0579406	0.234677	0.242623	0.305829	-0.0513112	0.328942	0.10355	-0.100668	0.0327707	0.0956286	0.199206	0.119024	0.121779
PD318088	0.077055	0.376671	0.0203932	0.281324	0.0190078	0.639846	0.232421	0.253824	0.136754	0.179151	0.0930486	0.366871	0.351402	0.0514181	0.0421854	0.0711541	-0.0622035	0.0941882	0.0943585	0.190202	0.175454	0.166188
TRICHOSTATIN A (TSA)	0.43743	0.598975	0.301481	0.400366	0.769548	0.928042	0.361438	0.474189	0.609297	0.31168	0.518865	0.819113	0.349399	0.265238	0.884725	0.744133	0.306344	0.644005	0.803246	0.595744	0.556163	0.213994
2-METHOXYESTRADIOL (2-MEOE2)	0.168128	0.149466	0.287226	0.0227462	0.24055	0.537152	0.0442888	0.0381302	0.0656199	-0.0422971	0.142113	0.495889	0.0615434	0.0432232	0.142821	0.0979651	0.266226	0.0940903	0.237733	0.0852606	0.158894	0.150413
PALBOCICLIB (PD-0332991) HCL	-0.0349555	0.652403	0.386956	0.327969	0.289259	0.763461	0.414849	0.446558	0.495783	-0.0241127	-0.00235589	0.621404	0.629819	0.327131	0.603298	-0.0023677	0.256055	0.577007	0.00364636	0.600672	0.366624	0.260915
ALISERTIB (MLN8237)	0.550643	0.712366	0.667612	0.41759	0.533842	0.897046	0.52375	0.509995	0.63078	0.342987	0.646221	0.720505	0.752566	0.342016	0.836715	0.720465	0.395819	0.590516	0.809762	0.758206	0.61797	0.163486
WZ3146	0.174517	0.489599	0.0715049	0.377967	0.224634	0.704271	0.191819	0.164607	0.156853	0.320739	0.153077	0.572076	0.120699	0.0604409	0.156155	0.1003	0.0289863	0.313321	0.352613	0.116314	0.242525	0.180619
FLUBENDAZOLE	0.29135	0.27166	-0.031574	0.0545781	0.375821	0.58987	0.266825	0.0274716	0.168489	-0.0882752	0.165759	0.35692	0.0910952	-0.0356162	0.185453	0.283701	-0.0316199	0.291049	0.406135	0.126143	0.188262	0.177261
HESPERADIN	0.49631	0.707554	0.911083	0.558985	0.63708	0.90657	0.570838	0.574852	0.657542	0.539079	0.676597	0.742804	0.712064	0.620749	0.880259	0.704332	0.624792	0.681794	0.799709	0.727823	0.686541	0.118557
DANUSERTIB (PHA-739358)	0.485216	0.591904	0.71414	0.559482	0.656162	0.897015	0.525484	0.592467	0.329618	0.336704	0.18002	0.79702	0.738031	0.563803	0.850403	0.614154	0.408973	0.425417	0.817125	0.77063	0.592689	0.19303
AT9283	0.587954	0.730604	0.760569	0.566469	0.713539	0.872073	0.649916	0.604943	0.64986	0.505055	0.668442	0.76857	0.769427	0.591983	0.891288	0.749588	0.67289	0.620158	0.824955	0.792205	0.699524	0.104956
RIGOSERTIB (ON-01910)	0.504846	0.717734	0.74224	0.444091	0.718494	0.90035	0.622036	0.644966	0.705846	0.5475	0.641509	0.788777	0.808343	0.590689	0.911695	0.775751	0.728595	0.615058	0.831796	0.817574	0.702894	0.126315
SNS-032 (BMS-387032)	0.418278	0.771301	0.31924	0.44308	0.746383	0.928339	0.560576	0.379573	0.460024	0.112699	0.551485	0.829081	0.762788	0.169321	0.839799	0.7434	0.184711	0.700525	0.83127	0.793693	0.577278	0.252397
GANETESPIB (STA-9090)	0.516853	0.72706	0.727249	0.51689	0.685334	0.878222	0.591211	0.613573	0.667132	0.497643	0.777558	0.792478	0.803885	0.549922	0.919853	0.831996	0.748646	0.705557	0.803964	0.787778	0.70714	0.124687
PELITINIB (EKB-569)	0.184334	0.390807	-0.0408892	0.23805	0.172985	0.713754	0.080631	0.00813776	0.0839355	0.298765	0.269029	0.358174	0.271415	0.100281	0.12268	0.0740396	0.130336	-0.0394158	0.154391	0.34301	0.195723	0.175634
CYC116	0.213783	0.449288	0.0438282	0.357117	0.341878	0.784688	0.440067	0.351655	0.335505	-0.0580752	0.298567	0.594962	0.406246	-0.0139774	0.40241	0.348951	-0.0282086	0.502321	0.725776	0.392515	0.344465	0.228929
ELAIOPHYLIN	0.195696	0.409163	0.137273	0.098886	0.431812	0.784523	0.224721	0.0800921	0.204706	0.0187073	0.27739	0.585887	0.280534	0.107826	0.711656	0.223979	0.169951	0.335297	0.458001	0.323311	0.302971	0.208045
IRINOTECAN	0.476743	0.751908	0.617568	0.467694	0.71865	0.881134	0.57425	0.595247	0.712716	0.505237	0.667264	0.741997	0.762974	0.364886	0.921881	0.815774	0.298057	0.647182	0.835279	0.81063	0.658354	0.170645
PITAVASTATIN CALCIUM	0.117539	0.101488	-0.013995	0.156479	0.0968377	0.0897849	0.0824789	0.0845784	0.194302	0.0728179	0.0509705	0.0843474	0.169901	0.0595895	0.189554	0.137035	0.0338851	0.144407	0.268748	0.0799255	0.110034	0.0642993
PONATINIB (AP24534)	0.229371	0.408647	0.229544	0.448523	0.322051	0.426131	0.284827	0.165274	0.329291	0.361804	0.186663	0.286421	0.248914	0.125929	0.215106	0.147199	0.0390556	0.349188	0.393061	0.319587	0.275829	0.109457
TOSEDOSTAT (CHR2797)	0.0523621	0.152739	0.0207323	0.142328	0.16636	0.126779	0.00698899	0.0220679	0.0852793	0.192374	-0.00254378	0.194803	0.149379	0.120768	0.138696	0.167827	0.128503	0.147023	0.189307	0.115068	0.115842	0.0634108
AZD8055	0.306805	0.668125	0.418293	0.417723	0.533227	0.777959	0.379866	0.387946	0.477911	0.190583	0.503427	0.700445	0.517884	0.385486	0.784257	0.494902	0.261927	0.553566	0.37434	0.561664	0.484817	0.160525
BROMOSPORINE	0.182287	0.139404	0.0604538	0.14834	0.224485	0.263902	0.126549	0.0347236	0.054262	-0.152674	0.033312	0.0634262	0.0596226	-0.0048811	0.263783	0.252259	0.105782	0.278984	0.0448324	0.321	0.124993	0.118182
BI 78D3	0.0461546	0.408959	0.151858	0.0934259	0.25554	0.343166	0.0296886	0.172163	0.16379	-0.0207453	0.13317	0.352489	0.111428	0.0103492	0.431557	0.105929	-0.00696521	0.161908	0.229769	0.164906	0.166927	0.134348
SGI-1027	0.0518922	0.00253282	0.267676	0.0926854	0.213867	0.305163	-0.0327829	-0.0572082	0.0221026	0.171468	-0.0266054	0.280708	0.00597283	0.227565	0.150701	0.0366594	0.219251	0.0881109	0.296755	0.0025092	0.115951	0.122782
ROCILINOSTAT (ACY-1215)	0.122017	0.26751	-0.0140427	0.0731866	0.119906	0.566372	-0.0261196	0.0512292	0.114669	-0.0278808	0.252895	0.832052	0.30371	0.0975847	0.11926	0.42974	-0.0058146	0.136979	0.117707	0.161533	0.184625	0.215008
PD 166285	0.41127	0.568616	0.402425	0.405541	0.635829	0.844265	0.389657	0.137357	0.502187	0.475905	0.474173	0.361129	0.54115	0.468623	0.452492	0.33257	0.403565	0.399686	0.649098	0.581867	0.47187	0.144669
SB 265610	0.0457284	0.312812	0.0448713	0.0160105	0.0414088	0.113236	-0.00448502	0.155244	0.373361	-0.021725	0.0957681	0.163155	0.335898	0.041463	0.06086	-0.0068723	-0.0258391	0.093811	0.0945195	0.0934874	0.101136	0.116394
SMER 3	0.344701	0.638855	0.0512969	0.370835	0.57441	0.664263	0.455205	0.300449	0.538796	0.00929609	0.474618	0.788743	0.60351	0.0313866	0.657244	0.7397	0.0789183	0.67298	0.628399	0.622958	0.462328	0.249739
MEK162 (ARRY-162, ARRY-438162)	0.111694	0.356234	-0.0364853	0.208987	0.103334	0.614038	0.199729	0.207221	0.123317	0.0176826	0.0913399	0.402229	0.399624	0.0100774	0.131882	0.0572888	-0.00933327	0.14275	0.106931	0.234203	0.173637	0.163001
COMBRETASTATIN A4	0.453169	0.688397	0.930792	0.430185	0.698505	0.930365	0.590859	0.627565	0.678303	0.673136	0.595965	0.802449	0.78811	0.598353	0.903621	0.745987	0.831678	0.593322	0.807955	0.797198	0.708296	0.143267
SCH 79797	0.293192	0.280633	0.358529	0.102002	0.374324	0.751577	0.200092	0.150743	0.280219	0.0935064	0.215434	0.541536	0.284103	0.222597	0.348799	0.141938	0.329305	0.317641	0.338868	0.287535	0.295629	0.150322
PF 477736	0.314807	0.356196	0.22795	0.217266	0.233112	0.746056	0.149268	0.0775798	0.051649	0.0866259	0.0509911	0.539194	0.104742	0.0668267	0.186627	-0.0776916	0.101178	0.150291	0.162229	0.11601	0.193045	0.185169
BARDOXOLONE METHYL	0.313736	0.235363	0.00415935	0.190989	0.271909	0.705497	0.23364	0.151376	0.323085	-0.0691331	0.275859	0.446923	0.306355	-0.0231286	0.488083	0.302791	-0.00806557	0.386258	0.547055	0.298577	0.269066	0.197154
KPT-276	0.190915	0.452495	0.00327085	0.42419	0.478066	0.574332	0.372157	0.372027	0.437028	-0.137027	0.453559	0.336977	0.56887	-0.0440584	0.410507	0.35162	-0.0508974	0.493106	0.512037	0.523367	0.336127	0.220694
JIB-04	0.142202	0.163669	0.1154	0.228932	0.53867	0.174184	0.0669784	0.112549	0.133295	0.185494	0.0185544	0.243903	0.140384	-0.119386	0.233339	0.435019	0.0120092	0.245039	0.496679	0.267397	0.191716	0.159495
JK 184	0.531496	0.629261	0.394372	0.337369	0.577862	0.924543	0.610838	0.528189	0.452316	0.367782	0.42762	0.784024	0.45565	0.104528	0.645453	0.55021	0.228679	0.592268	0.679289	0.41367	0.511771	0.186568
PIK-75	0.491956	0.689523	0.647321	0.514272	0.729756	0.899731	0.59242	0.498769	0.684397	0.342498	0.650972	0.790361	0.70621	0.365135	0.81889	0.699855	0.413374	0.670885	0.807274	0.762405	0.6388	0.155924
TAK-901	0.431759	0.580694	0.802196	0.493703	0.665121	0.898872	0.501979	0.40171	0.288223	0.450766	0.412361	0.784582	0.561342	0.506027	0.589482	0.586729	0.343418	0.54609	0.744976	0.671815	0.563092	0.160655
DOVITINIB (TKI-258, CHIR-258)	0.0871214	0.328575	0.110992	0.217307	0.114381	0.292975	0.0861973	0.0813057	0.153049	-0.013888	0.113876	0.595641	0.235549	0.0201446	0.0962318	-0.0535032	0.125997	0.0762333	0.133168	0.19151	0.149643	0.140614
AZ 23	0.111536	0.33777	0.098952	0.374507	0.257747	0.0456128	0.275116	0.206048	0.292502	0.0028194	0.173794	0.129292	0.0187329	-0.058187	0.203039	0.0500991	-0.0840841	0.336249	0.221958	0.0610366	0.152727	0.135687
AMG-900	0.496885	0.679854	0.911211	0.361817	0.54311	0.89378	0.536688	0.559507	0.635418	0.640447	0.625231	0.796797	0.699588	0.507423	0.830527	0.674521	0.585718	0.605045	0.807778	0.722419	0.655688	0.141717
CD 437	0.313948	0.478675	0.0495944	0.275533	0.362847	0.463148	0.287346	0.242252	0.34348	-0.120506	0.211209	0.299117	0.417309	-0.0263003	0.516803	0.325256	-0.00802735	0.408496	0.564155	0.318368	0.286135	0.185937
TAK-632	0.125669	0.293686	0.0455381	0.315442	0.0804543	0.281831	0.184212	0.0438477	0.107691	-0.0694358	-0.0414486	0.23555	0.418972	-0.125946	0.16115	-0.0022721	-0.0682611	0.0641951	0.00255543	0.304749	0.117909	0.152174
NSC 663284	0.119762	0.13302	0.0106905	0.0834177	0.156367	0.892224	0.0175424	-0.0373056	0.210259	-0.0151246	0.0255979	0.838591	0.142945	0.0141467	0.129677	0.217687	0.0402141	0.111018	0.113601	0.233028	0.171868	0.249723
QNZ	0.0432807	0.127542	0.29021	0.263924	0.261583	0.81011	0.0108116	0.0677012	-0.0201098	0.245053	0.001813	0.590939	0.337926	0.0521472	0.537827	0.4066	0.156803	0.19468	0.662759	0.464989	0.27533	0.238902
OTX015	0.318937	0.417118	0.145575	0.114749	0.326186	0.45438	0.292368	0.1057	0.0291697	0.259382	0.186546	0.424339	0.269209	0.0336196	0.419645	0.517415	0.120566	0.520712	0.167628	0.402583	0.276291	0.15713
RIDAFOROLIMUS (DEFOROLIMUS, MK-8669)	0.202592	0.378248	0.39268	0.217485	0.246874	0.529707	0.179467	0.256085	0.237389	0.303635	0.265948	0.393138	0.341348	0.391001	0.533563	0.294699	0.566292	0.270075	0.272199	0.291495	0.328196	0.111955
SCRIPTAID	0.173267	0.0845248	-0.120505	0.111143	0.224109	0.297216	0.0893666	0.123637	0.0593138	-0.0152774	0.113591	0.208696	-0.0350999	0.0327102	0.306279	0.102771	-0.0800247	0.113644	0.141291	0.116835	0.102374	0.111468
PACRITINIB (SB1518)	-0.0197396	0.135435	0.156162	0.213648	0.114314	0.342098	0.0362287	0.0521738	0.00830323	0.155462	0.112943	0.213917	0.148427	0.00996456	0.236263	0.0481784	0.0562515	0.115884	0.240478	0.165963	0.127118	0.0931076
ERLOTINIB HCL (OSI-744)	0.193928	0.411839	0.264865	0.20052	0.249008	0.5476	0.15515	0.226979	0.262932	0.0966951	0.245808	0.411114	0.374758	0.28178	0.477146	0.260634	0.380744	0.199302	0.278201	0.303308	0.291116	0.111808
BAY 11-7085	0.0627844	0.342162	0.125607	0.172609	0.334569	0.575287	0.0410487	0.211887	0.361031	-0.146387	0.183926	0.420522	0.136888	-0.0821171	0.354885	0.318428	-0.0886205	0.388578	0.300236	0.131596	0.207246	0.188988
P276-00	0.195905	0.462603	0.377192	0.305124	0.385548	0.646903	0.304231	0.338452	0.418773	0.434283	0.260277	0.55832	0.521921	0.176138	0.603778	0.38267	0.207674	0.417976	0.578133	0.452561	0.401423	0.13648
SB743921	0.59603	0.737903	0.91845	0.462616	0.711008	0.927804	0.693427	0.655415	0.650057	0.773236	0.700096	0.835362	0.802817	0.795285	0.900206	0.695375	0.852032	0.697853	0.818893	0.803664	0.751377	0.115054
CYT997 (LEXIBULIN)	0.494687	0.694795	0.776651	0.401278	0.673742	0.916864	0.596552	0.509548	0.681519	0.655451	0.51063	0.790251	0.664374	0.594449	0.820774	0.635117	0.622259	0.624348	0.77647	0.677972	0.655887	0.123268
AR-42	0.351926	0.375519	0.224433	0.172696	0.456255	0.615278	0.2561	0.316762	0.344808	0.248004	0.390745	0.547956	0.286444	0.299287	0.554181	0.354534	0.269069	0.363042	0.405254	0.371431	0.360186	0.114064
MILCICLIB (PHA-848125)	0.255079	0.493627	0.327322	0.369054	0.387286	0.794873	0.365716	0.270229	0.269654	0.0878103	0.2167	0.558476	0.502275	0.247235	0.433564	0.119022	0.136601	0.374902	0.320746	0.448296	0.348923	0.166005
MG-132	0.384975	0.545405	0.117081	0.227368	0.544275	0.703668	0.391795	0.318848	0.455563	0.103409	0.338833	0.629417	0.413671	0.135989	0.536883	0.561036	0.230898	0.508462	0.341081	0.312013	0.390033	0.172057
PF-05212384 (PKI-587)	0.275283	0.510262	0.30148	0.326874	0.422437	0.798003	0.182966	0.120113	0.176601	0.0758068	0.229768	0.691235	0.186308	0.274701	0.235509	0.380214	0.135778	0.356793	0.318859	0.320813	0.31599	0.18182
AZD2014	0.202959	0.469337	0.0315838	0.283763	0.347752	0.504889	0.261225	0.198143	0.287451	-0.0203328	0.289708	0.269488	0.207934	0.0415319	0.486722	0.216159	-0.0112503	0.363418	0.18444	0.274596	0.244476	0.152309
WYE-125132 (WYE-132)	0.317711	0.682889	0.462766	0.389628	0.535176	0.82051	0.388329	0.333203	0.438194	0.231851	0.463799	0.711242	0.453101	0.450459	0.788342	0.481203	0.459833	0.55655	0.356118	0.529221	0.492506	0.155521
TRAMETINIB (GSK1120212)	0.143034	0.421133	-0.0630312	0.456342	0.0893461	0.758934	0.343162	0.330148	0.282218	0.031417	0.158943	0.515652	0.471221	0.0309285	0.0338073	0.142245	-0.0413411	0.299902	0.128073	0.303115	0.241762	0.213724
TORIN 2	0.462327	0.718511	0.765982	0.505166	0.611871	0.890071	0.492596	0.523805	0.526562	0.159761	0.575671	0.774544	0.645354	0.529779	0.852472	0.628581	0.658954	0.638783	0.604497	0.670379	0.611783	0.158969
TORIN 1	0.282943	0.584332	0.285425	0.358202	0.442293	0.812357	0.319989	0.270897	0.385077	0.15664	0.386909	0.676661	0.368831	0.298284	0.56477	0.358721	0.261239	0.482294	0.302649	0.439248	0.401888	0.157406
BGJ398 (NVP-BGJ398)	0.187819	0.474084	-0.0828169	0.411537	0.25391	0.09728	0.384938	0.308085	0.405601	0.010049	0.196517	0.240411	0.0171151	-0.029416	0.0808117	0.060644	-0.112619	0.326992	0.111913	0.0868727	0.171486	0.174296
A-966492	0.170683	0.198992	0.0782569	0.0819904	0.229266	0.426599	0.0706307	0.186726	0.178991	0.0241274	0.159642	0.459207	0.304736	0.0154994	0.263836	0.202677	-0.02239	0.119427	0.0930739	0.255633	0.17488	0.126878
VINFLUNINE TARTRATE	0.531477	0.663232	0.589954	0.335191	0.581442	0.906182	0.493403	0.444296	0.460732	0.398316	0.480241	0.821201	0.553894	0.447627	0.674984	0.581282	0.573574	0.510202	0.668162	0.578143	0.564677	0.136152
LAPPACONITE HBR	0.00792302	0.0338629	-0.0893183	-0.0252904	0.0809628	0.274365	0.30816	0.0671762	-0.0183995	-0.000334242	0.0722396	0.768296	0.278292	-0.0377554	0.162361	0.0166826	-0.0503521	0.00665064	0.0210573	0.248956	0.106277	0.196226
PF-04691502	0.226407	0.492208	0.20182	0.452115	0.435437	0.596397	0.316035	0.210684	0.255478	0.0931573	0.42767	0.474424	0.314366	0.225901	0.559708	0.348308	0.0647338	0.434523	0.343291	0.383221	0.342794	0.145486
NOCODAZOLE	0.51555	0.674829	0.47694	0.336495	0.662741	0.880544	0.570304	0.551172	0.620404	0.334539	0.54641	0.758634	0.62023	0.182093	0.717192	0.67697	0.433863	0.527424	0.693783	0.672788	0.572645	0.163651
R547	0.389196	0.674661	0.326328	0.319181	0.465333	0.812836	0.486183	0.516507	0.603955	0.250846	0.432419	0.731003	0.601703	0.319908	0.730524	0.584644	0.314261	0.656997	0.642224	0.605398	0.523205	0.16524
GDC-0980 (RG7422)	0.141757	0.430808	0.0081848	0.347775	0.33985	0.429718	0.247332	0.195082	0.220805	-0.00774355	0.340698	0.319418	0.233882	0.0191535	0.47737	0.249861	0.00101509	0.358914	0.285179	0.259961	0.244951	0.147986
AZD8330	0.139314	0.486693	0.0543937	0.423801	0.0862177	0.80354	0.407441	0.369917	0.236598	0.0500576	0.194477	0.517558	0.455245	0.0939032	0.0794523	0.139862	0.0280897	0.275865	0.107163	0.25926	0.260442	0.205183
AZ 960	0.228889	0.329105	0.246836	0.118783	0.279838	0.413965	0.170432	0.173054	0.24827	0.109025	0.229347	0.375715	0.216084	0.100773	0.299151	0.176454	0.283659	0.229758	0.239045	0.198214	0.23332	0.0827454
CEPHALOMANNINE	0.576994	0.754922	0.891787	0.385061	0.699076	0.91985	0.667496	0.569772	0.713062	0.569808	0.642969	0.814019	0.696596	0.614016	0.905854	0.771498	0.736537	0.631302	0.820724	0.772701	0.707702	0.132478
BKM120 (NVP-BKM120, BUPARLISIB)	0.203972	0.270637	0.0597533	0.178737	0.209638	0.490624	0.148156	0.0257686	0.139618	0.0512112	0.217651	0.268536	0.0856676	-0.0296361	0.233279	0.152468	-0.0411603	0.194247	0.168957	0.113307	0.157071	0.119759
CCT137690	0.120849	0.158247	0.285791	0.0590518	0.103347	0.196447	0.130839	0.0810136	0.0609039	0.135935	0.116225	0.22363	0.124498	0.0824838	0.228056	0.169338	0.0663146	0.159642	0.154655	0.119397	0.138833	0.0602725
TIVANTINIB (ARQ 197)	0.25766	0.266914	0.186522	0.0581008	0.284687	0.537907	0.199033	0.118141	0.0879264	0.0665705	0.244332	0.292079	0.222236	0.0751922	0.2732	0.210986	0.196369	0.24521	0.318366	0.2012	0.217132	0.10972
AZD5438	0.193204	0.44537	0.143435	0.19044	0.292358	0.422403	0.206616	0.233113	0.320541	0.162938	0.243688	0.49845	0.31699	-0.0135966	0.39822	0.352061	-0.0601446	0.454789	0.455561	0.296512	0.277647	0.151817
WAY-600	0.0663052	0.25006	0.0561852	0.100059	0.145414	0.259765	0.0661552	0.0259707	0.080901	0.0209638	0.169652	0.224961	-0.00291193	0.0511125	0.209099	0.0272715	-0.0367847	0.202868	0.07124	0.0554833	0.102188	0.0885682
TAE226 (NVP-TAE226)	0.112762	0.339858	0.108924	0.31697	0.248709	0.335576	0.283837	0.225164	0.173885	0.0282647	0.19603	0.300026	0.201109	0.0252738	0.421979	0.146219	-0.0309561	0.269078	0.247042	0.18657	0.206816	0.116987
GIVINOSTAT (ITF2357)	0.341195	0.329637	0.31864	0.165963	0.505312	0.741965	0.212393	0.334896	0.321619	0.359102	0.386083	0.6642	0.236857	0.295093	0.549272	0.326366	0.306134	0.364032	0.3795	0.412128	0.377519	0.141601
10-DEACETYLBACCATIN-III	0.135082	0.096967	-0.0205766	-0.0504584	0.0572776	0.914706	0.0194589	-0.000166618	-0.017889	0.192269	0.0303061	0.832438	0.0338006	-0.0619565	0.0232603	0.00638697	-0.0796073	0.025116	0.00148691	0.0256191	0.108176	0.269627
VOLASERTIB (BI 6727)	0.545045	0.710025	0.926016	0.415794	0.763134	0.928137	0.650496	0.656758	0.610143	0.739994	0.605503	0.820769	0.773466	0.543926	0.902958	0.785699	0.685081	0.678771	0.815269	0.807815	0.71824	0.135089
AZ 628	-0.00314154	0.118262	0.191995	0.331369	0.0944439	0.188892	0.150073	0.0509758	0.0710315	0.0551905	0.0147882	0.277068	0.477999	-0.0361416	0.0846065	0.0123827	-0.0625949	0.0354883	0.0108711	0.327604	0.119558	0.141291
DINACICLIB (SCH727965)	0.579857	0.821622	0.89568	0.507104	0.797493	0.93158	0.737856	0.66387	0.739922	0.748781	0.780137	0.844163	0.800625	0.672946	0.913021	0.818609	0.8372	0.732321	0.837644	0.81394	0.773719	0.106422
SNX-2112 (PF-04928473)	0.48193	0.715433	0.67282	0.457948	0.629696	0.857434	0.576316	0.582644	0.631082	0.502417	0.610767	0.79361	0.772325	0.472537	0.888513	0.787193	0.532928	0.664369	0.715501	0.767553	0.655651	0.130019
LONAFARNIB	0.110812	0.254908	0.11723	0.097693	0.152043	0.646502	0.0298256	0.0438506	0.0345437	0.0821567	0.0954669	0.561802	0.268472	0.0392298	0.215511	0.127427	0.108173	0.213511	0.279824	0.215725	0.184735	0.164317
FLAVOPIRIDOL HCL	0.464319	0.677709	0.441831	0.451353	0.602844	0.855525	0.613353	0.515605	0.62699	0.265793	0.527041	0.772264	0.700928	0.328732	0.849953	0.677818	0.385719	0.657035	0.742813	0.740051	0.594884	0.167418
CH5132799	0.0579905	0.227212	-0.0204683	0.208948	0.135055	0.19949	0.143732	0.045788	0.0364682	-0.0290094	0.149131	0.23182	0.09468	-0.040585	0.210892	0.105587	-0.0115153	0.155602	0.102876	0.100162	0.105193	0.0882269
EVODIAMINE	0.16599	0.182094	-0.00829456	0.0372536	0.257381	0.287508	0.123442	0.0536399	0.0746732	-0.0109876	0.132793	0.0679757	0.137808	-0.0575515	0.231974	0.172317	0.00336815	0.123583	0.233298	0.0888866	0.114858	0.0964408
MUBRITINIB (TAK 165)	0.0422761	0.0908223	0.352348	0.211307	0.258271	0.83038	-0.0184551	0.0377159	0.013134	0.14919	0.0271625	0.616272	0.241453	0.0968122	0.537519	0.453631	0.164672	0.194059	0.630364	0.487122	0.270803	0.244402
TROSPIUM CHLORIDE	0.168501	0.149099	0.00981621	0.319235	0.473587	0.771614	0.179413	0.0621567	0.0327332	-0.0125149	0.0776502	0.645897	0.068779	-0.0265147	0.594379	0.287416	-0.0465865	0.0839449	0.386466	0.313204	0.226914	0.240722
OSI-027	0.378296	0.279891	-0.0290749	0.191497	0.329142	0.916597	0.295026	0.118312	0.169757	-0.00241666	0.18092	0.771784	0.0716144	-0.00291817	0.358262	0.0863554	-0.0178947	0.155654	0.101708	0.188434	0.227047	0.245596
DOVITINIB (TKI-258) DILACTIC ACID	0.142259	0.424893	0.143489	0.329607	0.208365	0.480105	0.153383	0.10262	0.222606	0.114415	0.192604	0.224766	0.199359	0.140366	0.161797	0.0612089	0.164456	0.195391	0.0684786	0.22685	0.197851	0.106643
PF-04929113 (SNX-5422)	0.434728	0.684691	0.751746	0.408564	0.563951	0.852034	0.431905	0.4961	0.567701	0.420807	0.558179	0.756749	0.696236	0.458834	0.75735	0.650118	0.575525	0.652226	0.610681	0.672205	0.600017	0.130307
INK 128 (MLN0128)	0.302395	0.687523	0.522781	0.414786	0.578225	0.847222	0.411685	0.454437	0.51274	0.47172	0.542965	0.739806	0.567833	0.539025	0.826674	0.53248	0.546694	0.598832	0.396366	0.623635	0.555891	0.139219
KX2-391	0.524375	0.669632	0.732768	0.354258	0.709853	0.913684	0.593582	0.599614	0.686944	0.680516	0.588849	0.805683	0.748569	0.470027	0.878937	0.695236	0.661622	0.576464	0.788982	0.715694	0.669764	0.133281
LDE225 (NVP-LDE225,ERISMODEGIB)	0.204821	0.331407	-0.0307043	0.121553	0.225995	0.4504	0.110782	0.203484	0.188897	-0.0247104	0.212571	0.319023	0.263994	-0.0331715	0.408498	0.192213	-0.074922	0.100747	0.200198	0.220688	0.179588	0.143726
RAF265 (CHIR-265)	0.201367	0.369906	-0.0145959	0.290326	0.160684	0.643681	0.197142	0.203965	0.225947	0.255052	0.221003	0.543651	0.447531	0.12182	0.209706	0.119164	0.18272	0.14037	0.25372	0.28886	0.253101	0.151484
LY2784544	0.224717	0.294085	0.231478	0.246423	0.27135	0.31996	0.175467	0.0783266	0.279813	0.0721577	0.165357	0.303413	0.170499	0.0241511	0.310865	0.199454	0.0500268	0.279359	0.319696	0.161832	0.208921	0.0943595
PP242	0.259202	0.423417	0.173084	0.235028	0.305045	0.359915	0.234076	0.139783	0.202733	-0.0119849	0.263241	0.452445	0.151095	0.151833	0.40491	0.125355	0.0706656	0.281952	0.206669	0.223984	0.232622	0.117985
TG101348 (SAR302503)	0.0873076	0.320761	0.235268	0.112166	0.1555	0.451043	0.0406739	0.0187173	0.0120308	0.232969	0.0907921	0.358065	0.0680191	0.098674	0.0839408	0.0328318	0.108891	0.0653877	-0.0254821	0.10433	0.132594	0.125125
CUDC-907	0.493197	0.718686	0.917549	0.459599	0.826008	0.93067	0.58548	0.611829	0.693995	0.699766	0.714465	0.824804	0.776623	0.775678	0.899604	0.849297	0.871911	0.685052	0.812003	0.810442	0.747833	0.133085
FOSTAMATINIB (R788)	0.11795	0.384697	-0.0261093	0.259739	0.191817	0.355959	0.207329	0.0468068	0.122952	0.0286148	0.13211	0.11901	0.336049	0.00937089	0.199073	0.120829	-0.0417432	0.14944	0.257962	0.329975	0.165092	0.127305
MK-5108 (VX-689)	0.197106	0.229458	0.0149267	0.102349	0.219328	0.351423	0.22757	0.0170485	0.133417	0.00105787	0.118013	0.409344	0.183096	-0.0603668	0.389178	0.247239	-0.0577166	0.220203	0.258487	0.17757	0.168936	0.136556
M344	0.264908	0.206051	0.1184	0.0930236	0.288816	0.490374	0.172681	0.198659	0.183788	0.0831119	0.241872	0.37543	0.106312	0.125646	0.368316	0.282133	0.152145	0.240259	0.214094	0.198589	0.22023	0.104395
GSK2126458 (GSK458)	0.318844	0.643031	0.61527	0.572634	0.575104	0.734506	0.482996	0.448698	0.386504	0.435919	0.570484	0.621495	0.569672	0.476523	0.806815	0.574406	0.55127	0.617536	0.664326	0.579115	0.562257	0.114564
AZD4547	0.215236	0.502876	-0.0605798	0.416417	0.287937	0.127979	0.437216	0.372033	0.435101	-0.0146206	0.213319	0.195795	-0.013997	0.0335657	0.158375	0.0123667	0.054324	0.376132	0.202269	0.0756076	0.201368	0.17549
CHIR-124	0.374848	0.422994	0.55796	0.239944	0.545448	0.827525	0.220166	0.191024	0.184817	0.222463	0.485603	0.494046	0.385707	0.474096	0.492079	0.373548	0.23851	0.363239	0.420572	0.393006	0.39538	0.156948
TG101209	0.129168	0.309887	0.241532	0.189105	0.15664	0.469334	0.133169	0.0769157	0.100678	0.120846	0.129201	0.380271	0.176924	0.0575154	0.176338	0.018642	0.0233791	0.173134	0.158766	0.212923	0.171718	0.112082
MLN2238	0.507616	0.751697	0.28654	0.462364	0.763341	0.906093	0.588087	0.582514	0.715524	0.0139607	0.688412	0.785108	0.673054	0.0919748	0.832229	0.822832	0.166432	0.686145	0.750505	0.690765	0.58826	0.257415
GSK461364	0.557592	0.740961	0.923396	0.462585	0.729943	0.921098	0.62702	0.615185	0.622756	0.67707	0.562564	0.818593	0.753193	0.594999	0.895797	0.780285	0.721716	0.678297	0.797407	0.801699	0.714108	0.126783
CYT387	0.090237	0.28255	-0.101255	0.129416	0.0847763	0.108033	0.207231	0.185624	0.190137	-0.0209094	0.119565	-0.0716529	0.162613	-0.0364378	0.282982	0.0838044	-0.0145542	0.276471	0.0682962	0.169614	0.109827	0.11493
BGT226 (NVP-BGT226)	0.444582	0.713353	0.845312	0.561679	0.664254	0.898904	0.436579	0.494703	0.554577	0.599451	0.605477	0.799136	0.675393	0.667123	0.871466	0.655686	0.852989	0.717947	0.680003	0.705369	0.672199	0.135688
DCC-2036 (REBASTINIB)	-0.00383753	0.136837	-0.0701999	0.432887	0.295347	0.203195	0.309389	0.299676	0.261372	-0.0256584	0.0534309	-0.330577	0.135818	-0.0505177	0.320248	0.121571	-0.0654538	0.321896	0.246139	0.108214	0.134989	0.186421
I-BET151 (GSK1210151A)	0.214072	0.250001	0.0303474	0.0496911	0.234515	0.211477	0.222158	0.0936837	0.0491476	-0.0151675	0.303718	0.230437	0.146443	-0.034142	0.303766	0.294996	-0.0441911	0.322353	0.0174456	0.191345	0.153605	0.123621
A-674563	0.116001	0.0583189	0.198443	0.249502	0.366485	0.294912	-0.00278807	-0.223324	0.171942	0.140342	0.307252	0.127168	0.171379	0.149717	0.295573	0.330307	0.0944253	0.219287	0.392253	0.193801	0.18255	0.141361
KW-2478	0.239838	0.374666	0.179373	0.188007	0.180935	0.636293	0.216965	0.179555	0.190132	0.0567114	0.284223	0.49665	0.262573	0.0696287	0.277284	0.263633	-0.00501814	0.285572	0.16135	0.271444	0.240491	0.143986
MLN9708	0.520625	0.77403	0.35175	0.479344	0.805787	0.904138	0.603154	0.59501	0.745213	0.0743321	0.703866	0.810104	0.711432	0.1038	0.864313	0.82769	0.224016	0.721645	0.755919	0.681777	0.612897	0.247532
R406	0.0960474	0.324146	0.00359841	0.205747	0.17005	0.349873	0.149667	0.0196233	0.118103	0.0185464	0.143685	0.118273	0.0918429	0.00287543	0.164971	0.0512299	0.026933	0.155994	0.202748	0.105759	0.125986	0.0967545
DEGRASYN (WP1130)	0.156712	0.216609	-0.0276388	0.0814796	0.236894	0.299928	0.144643	0.137984	0.230599	0.000223843	0.118133	0.289553	0.2092	-0.02478	0.206858	0.134345	-0.0469287	0.271265	0.454664	0.188961	0.163935	0.126038
GSK1070916	0.474582	0.648299	0.920661	0.40322	0.598582	0.868755	0.605479	0.525345	0.593311	0.625507	0.645924	0.744645	0.686469	0.648919	0.840274	0.702717	0.713242	0.642542	0.806508	0.724988	0.670998	0.128023
TAK-733	0.148394	0.494284	0.0571015	0.44655	0.169294	0.802927	0.413837	0.362355	0.351535	0.0844795	0.214369	0.532563	0.518786	0.179867	0.0963667	0.158154	-0.0135945	0.292988	0.111973	0.349757	0.288599	0.204695
PF-00562271	0.0433558	0.247744	0.246066	0.151241	0.174772	0.232428	0.146698	0.121922	0.168133	0.087405	0.0537746	0.250749	0.124483	0.104552	0.191994	0.185692	0.145739	0.226747	0.114294	0.0922554	0.155502	0.0639437
LUMIRACOXIB	0.107551	0.316731	0.105558	0.0527861	0.0494779	0.313922	0.0916095	-0.00283118	0.00383235	0.199239	0.147037	0.828978	0.478804	0.0209073	0.00876026	0.030757	0.0979158	0.103566	0.294527	0.335079	0.17921	0.204099
ZINC PYRITHIONE	0.184129	0.589134	0.311308	0.450582	0.608308	0.739129	0.101587	0.254141	0.316058	0.0214864	0.231	0.795231	0.390758	0.0546729	0.640709	0.618471	0.0686408	0.678447	0.622963	0.369455	0.402311	0.247034
HALOBETASOL PROPIONATE	0.106316	0.32854	0.00337244	0.0286674	0.0938755	0.121565	-0.00163398	0.223387	0.445424	-0.153678	0.122993	0.20839	0.334921	0.00323638	0.0725778	0.0320349	-0.0517237	0.0912623	0.0356289	0.177387	0.111127	0.143155
STATTIC	0.0752581	0.285727	0.331793	0.0841213	0.217771	0.363775	0.0260567	0.0120704	0.179179	0.020664	0.0959206	0.334744	0.12416	-0.0364867	0.30494	0.292724	0.0351623	0.292096	0.307901	0.119249	0.173341	0.131568
SCH772984	0.106023	0.270173	-0.0134516	0.456355	0.13271	0.653388	0.220798	0.228374	0.202393	-0.0509217	0.0719723	0.540173	0.453879	0.0128799	0.0887171	0.166669	-0.0653565	0.237652	0.206388	0.286983	0.21029	0.194898
OUABAIN	0.509781	0.742636	0.765398	0.425655	0.735271	0.917915	0.66922	0.588661	0.731012	0.414131	0.604251	0.815446	0.739813	0.463842	0.85291	0.797316	0.618128	0.682412	0.804467	0.817036	0.684765	0.145455
PF-477736	0.288252	0.202155	0.313959	0.162952	0.132991	0.705688	0.144967	0.0755061	-0.0322325	0.171003	0.0240649	0.619022	0.0264988	0.161911	0.0502881	-0.0812577	0.158307	0.0757047	0.0203927	0.0772987	0.164873	0.196695
EMETINE	0.3755	0.565202	0.628945	0.347667	0.586745	0.907284	0.355744	0.426695	0.497303	0.448839	0.435534	0.82211	0.517855	0.464489	0.719305	0.58691	0.690309	0.511337	0.654093	0.545	0.554343	0.150436
SN-38	0.532877	0.765356	0.615102	0.530958	0.707032	0.901678	0.648091	0.658259	0.719267	0.292598	0.696513	0.802263	0.77699	0.295444	0.912915	0.845431	0.237923	0.716701	0.842862	0.806574	0.665242	0.19834
I-BET-762	0.161113	0.167401	0.0521524	-0.00280212	0.173963	0.226012	0.16128	0.0555124	0.00890622	-0.0362451	0.0406829	0.238151	0.0687778	-0.0678101	0.257813	0.22018	-0.0564424	0.251694	0.016386	0.134005	0.103537	0.107984
3-DEAZANEPLANOCIN A (DZNEP)	0.0954599	0.0722121	0.127147	-0.0232037	0.236418	0.563527	0.158149	0.079043	0.176623	0.144636	0.115055	0.399561	0.407178	0.110011	0.26468	0.29554	0.151088	0.226146	0.23787	0.285075	0.206111	0.137311
BMN 673	0.244338	0.293811	0.902499	0.164033	0.516628	0.692107	0.0900566	0.12509	0.297995	0.353345	0.257121	0.525336	0.438238	0.482478	0.806881	0.325946	0.706078	0.377112	0.619207	0.486502	0.43524	0.225619
GSK923295	0.564954	0.51897	0.680636	0.258582	0.671361	0.924438	0.621317	0.364193	0.298292	0.664277	0.479064	0.807982	0.57852	0.484152	0.862445	0.730468	0.682807	0.500497	0.815847	0.718573	0.611369	0.181357
AZD3463	0.0252068	0.216968	0.389507	0.429456	0.210339	0.204481	0.189579	0.119733	0.0764344	0.170598	0.145116	-0.0729587	0.00422458	0.239667	0.452011	-0.00187438	0.243518	0.117563	0.0259906	0.0541745	0.161987	0.144228
MLN0905	0.55534	0.723499	0.802936	0.446431	0.673449	0.927548	0.644854	0.628572	0.563116	0.600427	0.569603	0.813045	0.620975	0.587297	0.889533	0.780151	0.669805	0.676584	0.801121	0.797922	0.68861	0.12469
OPROZOMIB (ONX 0912)	0.489835	0.756722	0.502032	0.500046	0.799102	0.92257	0.545432	0.604133	0.725594	0.226795	0.697046	0.80472	0.742621	0.489931	0.880179	0.820869	0.585094	0.719025	0.718415	0.75867	0.664442	0.168528
(+)-JQ1	0.343846	0.348941	0.268368	0.0669904	0.333954	0.529072	0.322965	0.115222	0.0667382	0.193344	0.185019	0.431843	0.320799	0.0825666	0.487024	0.393744	0.178255	0.461759	0.116888	0.438352	0.284285	0.149472
XL888	0.470056	0.697482	0.636143	0.427136	0.558926	0.869225	0.574398	0.532359	0.658126	0.25171	0.661101	0.77472	0.744003	0.318582	0.830179	0.701828	0.486599	0.665479	0.67632	0.717253	0.612581	0.161043
ONX-0914 (PR-957)	0.433913	0.597941	0.381532	0.417307	0.585215	0.781718	0.296282	0.458212	0.533797	0.377033	0.461615	0.66979	0.460384	0.256618	0.58749	0.595767	0.264455	0.584462	0.605878	0.373698	0.486155	0.140459
GZD824	0.345446	0.516091	0.486886	0.488353	0.450028	0.522245	0.427184	0.444311	0.506176	0.515507	0.535834	0.427011	0.639559	0.317777	0.576609	0.189278	0.439093	0.472055	0.598132	0.530615	0.471409	0.101708
CILENGITIDE	0.190734	0.329461	-0.0189478	0.267518	0.321933	0.260793	0.0703114	0.256469	0.142499	0.0100154	0.298008	0.446539	0.0528934	-0.0638032	0.57223	0.134992	0.0353633	0.226724	-0.204309	0.212311	0.177087	0.182476
SC144	0.330378	0.479077	0.199105	0.266844	0.488839	0.784236	0.374541	0.34971	0.350834	0.0818817	0.33342	0.447882	0.439478	0.196933	0.549937	0.546868	0.0323532	0.406275	0.552257	0.363988	0.378742	0.174073
LY2835219	0.0454193	0.582113	0.515642	0.359033	0.332136	0.750752	0.41423	0.435739	0.504795	0.133943	0.0833245	0.625038	0.533383	0.402123	0.644132	0.114586	0.476054	0.601511	0.197802	0.476534	0.411414	0.20328
RKI-1447	0.115838	0.385531	-0.045235	0.185986	-0.0428627	0.242583	0.210162	0.221732	0.301866	0.166823	-0.007115	0.140417	0.264926	-0.168285	0.189833	0.0795189	-0.00129069	0.157755	0.357674	0.190429	0.147314	0.142782
PF-562271	0.0418421	0.197401	0.142384	0.138585	0.329574	0.21758	0.148727	0.145935	0.150341	-0.0256771	0.00449469	0.258102	-0.0114011	-0.0373317	0.186628	0.094873	0.0304927	0.220414	0.062601	0.125814	0.121069	0.100245
PP1	0.0683856	0.292911	-0.0225676	0.127371	0.183507	0.319063	0.133416	0.139883	0.0532173	-0.0137826	0.0795139	0.445127	0.0776219	-0.0550597	0.235817	0.189282	-0.031589	0.0155244	0.127331	0.10795	0.123646	0.128014
THIOSTREPTON	0.0743206	0.130164	0.108839	0.053556	0.164813	0.307835	0.0921537	-0.00434713	0.117217	-0.0859117	0.0379572	0.205018	0.0526337	-0.0646931	0.284564	0.15656	0.0359643	0.171176	0.19862	0.135959	0.10862	0.101882
KPT-185	0.264637	0.547271	0.171158	0.482894	0.589574	0.739398	0.386326	0.407009	0.54174	0.131218	0.490539	0.561696	0.620608	0.0831417	0.552726	0.546807	0.152847	0.570464	0.639517	0.602087	0.454083	0.192092
OTSSP167	0.173982	0.150378	0.231024	0.363977	0.330099	0.459163	0.0646057	-0.0160239	0.243072	0.176516	0.242906	0.241246	0.104173	0.130616	0.345845	0.34949	0.105755	0.348005	0.459213	0.200761	0.23524	0.129124
