# Supplementary material for: Drug Screening of Sarcoma Cells: Finding Shared Sensitivities
Source: Cancer Res Commun. 2026 Jun 17;6(6):1425–34. doi: 10.1158/2767-9764.CRC-26-0142 (PMC13273627; doi:10.1158/2767-9764.CRC-26-0142)
Supplement: Supplementary Table S2 — Table S2. Top 30 ranking sensitive compound for each cell line [file crc-26-0142_supplementary_table_s2_suppst2.xlsx]

## Sheet: Sheet1
Supplemental Table 2: Top 30 ranking sensitive compound for each cell line
CAL78	Cmpd	Class	DL221	Cmpd	Class	ES8	Cmpd	Class	HEMCSS	Cmpd	Class	HS.SYII	Cmpd	Class	HT1080	Cmpd	Class	Lipo224A	Cmpd	Class	Lipo573B	Cmpd	Class	Lipo863B	Cmpd	Class	LM7	Cmpd	Class	PLS.I	Cmpd	Class	SW1353	Cmpd	Class	SW982	Cmpd	Class	TC32	Cmpd	Class	TC71	Cmpd	Class	MLS.1765.92	Cmpd	Class	A4573	Cmpd
1	SB743921	Microtubule	1	DINACICLIB (SCH727965)	CDK	1	DOCETAXEL	Microtubule	1	YM155 (SEPANTRONIUM BROMIDE)	Apoptosis	1	YM155 (SEPANTRONIUM BROMIDE)	Apoptosis	1	LAQ824 (DACINOSTAT)	HDAC	1	DINACICLIB (SCH727965)	CDK	1	YM155 (SEPANTRONIUM BROMIDE)	Apoptosis	1	YM155 (SEPANTRONIUM BROMIDE)	Apoptosis	1	SB743921	Microtubule	1	YM155 (SEPANTRONIUM BROMIDE)	Apoptosis	1	GSK1059615	MTOR	1	YM155 (SEPANTRONIUM BROMIDE)	Apoptosis	1	DOCETAXEL	Microtubule	1	DOCETAXEL	Microtubule	1	YM155 (SEPANTRONIUM BROMIDE)	Apoptosis	1	YM155 (SEPANTRONIUM BROMIDE)
2	AT9283	Aurora kinase	2	CEP-18770 (DELANZOMIB)	Proteasome inhibitor	2	EPOTHILONE A	Microtubule	2	CEP-18770 (DELANZOMIB)	Proteasome inhibitor	2	CUDC-907	PI3K/HDAC	2	YM155 (SEPANTRONIUM BROMIDE)	Apoptosis	2	YM155 (SEPANTRONIUM BROMIDE)	Apoptosis	2	EPOTHILONE A	Microtubule	2	EPOTHILONE B (EPO906, PATUPILONE)	Microtubule	2	DINACICLIB (SCH727965)	CDK	2	DINACICLIB (SCH727965)	CDK	2	DINACICLIB (SCH727965)	CDK	2	RIGOSERTIB (ON-01910)	PLK	2	SB743921	Microtubule	2	YM155 (SEPANTRONIUM BROMIDE)	Apoptosis	2	CEP-18770 (DELANZOMIB)	Proteasome inhibitor	2	VINORELBINE
3	EPOTHILONE A	Microtubule	3	MLN9708	Proteasome inhibitor	3	COMBRETASTATIN A4	Microtubule	3	GSK2126458 (GSK458)	MTOR	3	LAQ824 (DACINOSTAT)	HDAC	3	CEP-18770 (DELANZOMIB)	Proteasome inhibitor	3	SB743921	Microtubule	3	EPOTHILONE B (EPO906, PATUPILONE)	Microtubule	3	EPOTHILONE A	Microtubule	3	VOLASERTIB (BI 6727)	PLK	3	GANETESPIB (STA-9090)	HSP	3	NSC 663284	CDC25	3	EPOTHILONE A	Microtubule	3	EPOTHILONE B (EPO906, PATUPILONE)	Microtubule	3	IRINOTECAN	Topoisomerase	3	CUDC-907	PI3K/HDAC	3	EPOTHILONE A
4	DINACICLIB (SCH727965)	CDK	4	SNS-032 (BMS-387032)	CDK	4	VOLASERTIB (BI 6727)	PLK	4	AT9283	HSP	4	CEP-18770 (DELANZOMIB)	Proteasome inhibitor	4	PANOBINOSTAT (LBH589)	HDAC	4	ISPINESIB (SB-715992)	Microtubule	4	DINACICLIB (SCH727965)	CDK	4	MLN9708	Proteasome inhibitor	4	EPOTHILONE B (EPO906, PATUPILONE)	Microtubule	4	CEP-18770 (DELANZOMIB)	Proteasome inhibitor	4	SB743921	Microtubule	4	GANETESPIB (STA-9090)	HSP	4	CUDC-907	PI3K/HDAC	4	GANETESPIB (STA-9090)	HSP	4	SN-38	Topoisomerase	4	CUDC-907
5	CEPHALOMANNINE	Antineoplastic	5	SN-38	Topoisomerase	5	GSK461364	Kinase inhibitor	5	BGT226 (NVP-BGT226)	MTOR	5	PANOBINOSTAT (LBH589)	HDAC	5	DINACICLIB (SCH727965)	CDK	5	EPOTHILONE A	Microtubule	5	SN-38	Topoisomerase	5	DINACICLIB (SCH727965)	CDK	5	DOCETAXEL	Microtubule	5	17-DMAG (ALVESPIMYCIN) HCL	HSP	5	10-DEACETYLBACCATIN-III	Antineoplastic	5	ISPINESIB (SB-715992)	Microtubule	5	EPOTHILONE A	Microtubule	5	CEP-18770 (DELANZOMIB)	Proteasome inhibitor	5	GANETESPIB (STA-9090)	HSP	5	DOCETAXEL
6	ISPINESIB (SB-715992)	Microtubule	6	OPROZOMIB (ONX 0912)	Proteasome inhibitor	6	BARASERTIB (AZD1152-HQPA)	Aurora kinase	6	DANUSERTIB (PHA-739358)	Aurora kinase	6	MLN9708	Proteasome inhibitor	6	CUDC-907	PI3K/HDAC	6	OUABAIN	Sodium channel	6	VOLASERTIB (BI 6727)	PLK	6	CEP-18770 (DELANZOMIB)	Proteasome inhibitor	6	EPOTHILONE A	Microtubule	6	AUY922 (NVP-AUY922)	HSP	6	PANOBINOSTAT (LBH589)	HDAC	6	SB743921	Microtubule	6	VINORELBINE	Microtubule	6	DINACICLIB (SCH727965)	CDK	6	MLN9708	Proteasome inhibitor	6	BGT226 (NVP-BGT226)
7	GSK923295	Microtubule	7	CEPHALOMANNINE	Antineoplastic	7	EPOTHILONE B (EPO906, PATUPILONE)	Microtubule	7	HESPERADIN	Aurora kinase	7	OPROZOMIB (ONX 0912)	Proteasome inhibitor	7	COMBRETASTATIN A4	Microtubule	7	CEPHALOMANNINE	Antineoplastic	7	SB743921	Microtubule	7	OUABAIN	Sodium channel	7	VINORELBINE	Microtubule	7	DOCETAXEL	Microtubule	7	ROCILINOSTAT (ACY-1215)	HDAC	7	DINACICLIB (SCH727965)	CDK	7	ISPINESIB (SB-715992)	Microtubule	7	SN-38	Topoisomerase	7	MLN2238	Proteasome inhibitor	7	SB743921
8	EPOTHILONE B (EPO906, PATUPILONE)	Microtubule	8	IRINOTECAN	Topoisomerase	8	GSK1070916	Aurora kinase	8	FORETINIB (GSK1363089)	VEGF	8	DINACICLIB (SCH727965)	CDK	8	EPOTHILONE A	Microtubule	8	VOLASERTIB (BI 6727)	PLK	8	VINORELBINE	Microtubule	8	OPROZOMIB (ONX 0912)	Proteasome inhibitor	8	ISPINESIB (SB-715992)	Microtubule	8	17-AAG (TANESPIMYCIN)	HSP	8	ISPINESIB (SB-715992)	Microtubule	8	EPOTHILONE B (EPO906, PATUPILONE)	Microtubule	8	BARASERTIB (AZD1152-HQPA)	Aurora kinase	8	EPOTHILONE A	Microtubule	8	OPROZOMIB (ONX 0912)	Proteasome inhibitor	8	EPOTHILONE B (EPO906, PATUPILONE)
9	GSK461364	Kinase inhibitor	9	MLN2238	Proteasome inhibitor	9	SB743921	Microtubule	9	SN-38	Topoisomerase	9	TRICHOSTATIN A (TSA)	HDAC	9	GSK1059615	MTOR	9	AT9283	Aurora kinase	9	RIGOSERTIB (ON-01910)	PLK	9	SN-38	Topoisomerase	9	CUDC-907	PI3K/HDAC	9	AT13387	HSP	9	YM155 (SEPANTRONIUM BROMIDE)	Apoptosis	9	PLINABULIN (NPI-2358)	Microtubule	9	YM155 (SEPANTRONIUM BROMIDE)	Apoptosis	9	RIGOSERTIB (ON-01910)	PLK	9	17-DMAG (ALVESPIMYCIN) HCL	HSP	9	DINACICLIB (SCH727965)
10	DOCETAXEL	Microtubule	10	EPOTHILONE A	Microtubule	10	CUDC-907	PI3K/HDAC	10	17-DMAG (ALVESPIMYCIN) HCL	HSP	10	MLN2238	Proteasome inhibitor	10	SNS-032 (BMS-387032)	CDK	10	SN-38	Topoisomerase	10	PLINABULIN (NPI-2358)	Microtubule	10	DOCETAXEL	Microtubule	10	KX2-391	SRC	10	CUDC-907	PI3K/HDAC	10	SNS-032 (BMS-387032)	CDK	10	17-AAG (TANESPIMYCIN)	HSP	10	TENIPOSIDE	Topoisomerase	10	PLINABULIN (NPI-2358)	Microtubule	10	DINACICLIB (SCH727965)	CDK	10	COMBRETASTATIN A4
11	MLN0905	Microtubule	11	OUABAIN	Sodium channel	11	YM155 (SEPANTRONIUM BROMIDE)	Apoptosis	11	BMS-754807	IGF	11	VOLASERTIB (BI 6727)	PLK	11	VOLASERTIB (BI 6727)	PLK	11	EPOTHILONE B (EPO906, PATUPILONE)	Microtubule	11	MLN0905	PLK	11	MLN2238	Proteasome inhibitor	11	GSK461364	Kinase inhibitor	11	ISPINESIB (SB-715992)	Microtubule	11	LUMIRACOXIB	Cyclooxygenase	11	17-DMAG (ALVESPIMYCIN) HCL	HSP	11	DINACICLIB (SCH727965)	CDK	11	VINORELBINE	Microtubule	11	IRINOTECAN	Topoisomerase	11	AUY922 (NVP-AUY922)
12	ALISERTIB (MLN8237)	Aurora kinase	12	ISPINESIB (SB-715992)	Microtubule	12	VINORELBINE	Microtubule	12	GANETESPIB (STA-9090)	HSP	12	SNS-032 (BMS-387032)	CDK	12	TRICHOSTATIN A (TSA)	HDAC	12	MLN0905	PLK	12	COMBRETASTATIN A4	Microtubule	12	CEPHALOMANNINE	Antineoplastic	12	COMBRETASTATIN A4	Microtubule	12	BIIB021	HSP	12	LAQ824 (DACINOSTAT)	HDAC	12	CEP-18770 (DELANZOMIB)	Proteasome inhibitor	12	PANOBINOSTAT (LBH589)	HDAC	12	CEPHALOMANNINE	Antineoplastic	12	LAQ824 (DACINOSTAT)	HDAC	12	PANOBINOSTAT (LBH589)
13	VOLASERTIB (BI 6727)	PLK	13	GSK461364	Kinase inhibitor	13	AMG-900	Aurora kinase	13	PIK-75	PI3K	13	VINORELBINE	Microtubule	13	SB743921	Microtubule	13	VINORELBINE	Microtubule	13	CEP-18770 (DELANZOMIB)	Proteasome inhibitor	13	IRINOTECAN	Topoisomerase	13	GSK923295	Microtubule	13	MLN9708	Proteasome inhibitor	13	EPOTHILONE A	Microtubule	13	AUY922 (NVP-AUY922)	HSP	13	BGT226 (NVP-BGT226)	MTOR	13	AUY922 (NVP-AUY922)	HSP	13	17-AAG (TANESPIMYCIN)	HSP	13	GANETESPIB (STA-9090)
14	SN-38	Topoisomerase	14	SB743921	Microtubule	14	HESPERADIN	Aurora kinase	14	DINACICLIB (SCH727965)	CDK	14	OUABAIN	Sodium channel	14	MLN0905	PLK	14	GSK461364	Kinase inhibitor	14	ISPINESIB (SB-715992)	Microtubule	14	RIGOSERTIB (ON-01910)	PLK	14	YM155 (SEPANTRONIUM BROMIDE)	Apoptosis	14	SB743921	Microtubule	14	CUDC-907	PI3K/HDAC	14	COMBRETASTATIN A4	Microtubule	14	GSK1070916	Aurora kinase	14	COMBRETASTATIN A4	Microtubule	14	AUY922 (NVP-AUY922)	HSP	14	CEPHALOMANNINE
15	JK 184	Hedgehog signaling inhibitor	15	AT9283	Aurora kinase	15	ISPINESIB (SB-715992)	Microtubule	15	TORIN 2	MTOR	15	GSK461364	Kinase inhibitor	15	ISPINESIB (SB-715992)	Microtubule	15	VINBLASTINE	Microtubule	15	GSK461364	Kinase inhibitor	15	VINORELBINE	Microtubule	15	CYT997 (LEXIBULIN)	Microtubule	15	OPROZOMIB (ONX 0912)	Proteasome inhibitor	15	EMETINE	DNA RNA synthesis	15	DOCETAXEL	Microtubule	15	AUY922 (NVP-AUY922)	HSP	15	VOLASERTIB (BI 6727)	PLK	15	AT13387	HSP	15	RIGOSERTIB (ON-01910)
16	VINFLUNINE TARTRATE	Microtubule	16	GANETESPIB (STA-9090)	HSP	16	SNS-314 MESYLATE	Aurora kinase	16	OPROZOMIB (ONX 0912)	Proteasome inhibitor	16	PIK-75	PI3K	16	JK 184	Hedgehog signaling inhibitor	16	RIGOSERTIB (ON-01910)	PLK	16	GANETESPIB (STA-9090)	HSP	16	CUDC-907	PI3K/HDAC	16	SNS-314 MESYLATE	Aurora kinase	16	SN-38	Topoisomerase	16	VINFLUNINE TARTRATE	Microtubule	16	SN-38	Topoisomerase	16	HESPERADIN	Aurora kinase	16	ISPINESIB (SB-715992)	Microtubule	16	DOCETAXEL	Microtubule	16	GSK461364
17	VINORELBINE	Microtubule	17	AT13387	HSP	17	BMN 673	PARP	17	AUY922 (NVP-AUY922)	HSP	17	EPOTHILONE A	Microtubule	17	GSK923295	Microtubule	17	GSK923295	Microtubule	17	CUDC-907	PI3K/HDAC	17	KX2-391	SRC	17	AMG-900	Aurora kinase	17	MLN2238	Proteasome inhibitor	17	VOLASERTIB (BI 6727)	PLK	17	CUDC-907	PI3K/HDAC	17	LAQ824 (DACINOSTAT)	HDAC	17	PANOBINOSTAT (LBH589)	HDAC	17	EPOTHILONE A	Microtubule	17	RALTITREXED
18	KX2-391	SRC	18	EPOTHILONE B (EPO906, PATUPILONE)	Microtubule	18	DINACICLIB (SCH727965)	CDK	18	TAK-901	Aurora kinase	18	IRINOTECAN	Topoisomerase	18	OPROZOMIB (ONX 0912)	Proteasome inhibitor	18	FLAVOPIRIDOL HCL	CDK	18	AT9283	Aurora kinase	18	PIK-75	PI3K	18	GSK1070916	Aurora kinase	18	LAQ824 (DACINOSTAT)	HDAC	18	TRICHOSTATIN A (TSA)	HDAC	18	VOLASERTIB (BI 6727)	PLK	18	CEPHALOMANNINE	Antineoplastic	18	SB743921	Microtubule	18	PANOBINOSTAT (LBH589)	HDAC	18	GSK1070916
19	SNS-314 MESYLATE	Aurora kinase	19	MLN0905	PLK	19	CEPHALOMANNINE	Antineoplastic	19	GZD824	Kinase inhibitor	19	RIGOSERTIB (ON-01910)	Microtubule	19	GSK461364	Kinase inhibitor	19	JK 184	Hedgehog signaling inhibitor	19	OPROZOMIB (ONX 0912)	Proteasome inhibitor	19	PANOBINOSTAT (LBH589)	HDAC	19	AUY922 (NVP-AUY922)	HSP	19	HESPERADIN	Aurora kinase	19	GSK461364	Kinase inhibitor	19	SNX-2112 (PF-04928473)	HSP	19	COMBRETASTATIN A4	Microtubule	19	CUDC-907	PI3K/HDAC	19	OUABAIN	Sodium channel	19	BMN 673
20	MLN9708	Proteasome inhibitor	20	17-DMAG (ALVESPIMYCIN) HCL	HSP	20	BGT226 (NVP-BGT226)	MTOR	20	EPOTHILONE A	Microtubule	20	AT9283	Aurora kinase	20	CEPHALOMANNINE	Antineoplastic	20	GSK1070916	Aurora kinase	20	KX2-391	SRC	20	CYT997 (LEXIBULIN)	Microtubule	20	PLINABULIN (NPI-2358)	Microtubule	20	PANOBINOSTAT (LBH589)	HDAC	20	DOCETAXEL	Microtubule	20	AT9283	Aurora kinase	20	GSK461364	Kinase inhibitor	20	EPOTHILONE B (EPO906, PATUPILONE)	Microtubule	20	TENIPOSIDE	Topoisomerase	20	EMETINE
21	YM155 (SEPANTRONIUM BROMIDE)	Apoptosis	21	CUDC-907	PI3K/HDAC	21	MLN0905	PLK	21	KPT-185	Nuclear export	21	SB743921	Microtubule	21	OUABAIN	Sodium channel	21	CEP-18770 (DELANZOMIB)	Proteasome inhibitor	21	IRINOTECAN	Topoisomerase	21	COMBRETASTATIN A4	Microtubule	21	PANOBINOSTAT (LBH589)	HDAC	21	AT9283	Aurora kinase	21	VINBLASTINE	Microtubule	21	IRINOTECAN	Topoisomerase	21	CYT997 (LEXIBULIN)	Microtubule	21	17-DMAG (ALVESPIMYCIN) HCL	HSP	21	BIIB021	HSP	21	VOLASERTIB (BI 6727)
22	GANETESPIB (STA-9090)	HSP	22	17-AAG (TANESPIMYCIN)	HSP	22	TAK-901	Aurora kinase	22	MLN9708	Proteasome inhibitor	22	KX2-391	SRC	22	CYT997 (LEXIBULIN)	Microtubule	22	MLN9708	Proteasome inhibitor	22	MLN9708	Proteasome inhibitor	22	PLINABULIN (NPI-2358)	MIcrotubule	22	MLN0905	PLK	22	IRINOTECAN	Topoisomerase	22	OUABAIN	Sodium channel	22	SNS-032 (BMS-387032)	CDK	22	AT9283	Aurora kinase	22	GSK461364	Kinase inhibitor	22	SNX-2112 (PF-04928473)	HSP	22	GSK923295
23	NOCODAZOLE	Microtubule	23	TORIN 2	MTOR	23	AUY922 (NVP-AUY922)	HSP	23	PANOBINOSTAT (LBH589)	HDAC	23	SN-38	Topoisomerase	23	OSI-027	MTOR	23	PLINABULIN (NPI-2358)	Microtubule	23	AUY922 (NVP-AUY922)	HSP	23	GANETESPIB (STA-9090)	HSP	23	BGT226 (NVP-BGT226)	MTOR	23	XL888	HSP	23	CEP-18770 (DELANZOMIB)	Proteasome inhibitor	23	AT13387	HSP	23	RIGOSERTIB (ON-01910)	PLK	23	LAQ824 (DACINOSTAT)	HDAC	23	VOLASERTIB (BI 6727)	PLK	23	TENIPOSIDE
24	OUABAIN	Sodium channel	24	AUY922 (NVP-AUY922)	HSP	24	CYT997 (LEXIBULIN)	Microtubule	24	IRINOTECAN	Topoisomerase	24	PLINABULIN (NPI-2358)	Microtubule	24	VINBLASTINE	Microtubule	24	CYT997 (LEXIBULIN)	Microtubule	24	DANUSERTIB (PHA-739358)	Aurora kinase	24	XL888	HSP	24	LAQ824 (DACINOSTAT)	HDAC	24	SNS-314 MESYLATE	Aurora kinase	24	CEPHALOMANNINE	Antineoplastic	24	PANOBINOSTAT (LBH589)	HDAC	24	MLN0905	PLK	24	AT9283	Aurora kinase	24	EPOTHILONE B (EPO906, PATUPILONE)	Microtubule	24	AT9283
25	MLN2238	Proteasome inhibitor	25	RIGOSERTIB (ON-01910)	Microtubule	25	PANOBINOSTAT (LBH589)	HDAC	25	AT13387	HSP	25	CEPHALOMANNINE	Antineoplastic	25	10-DEACETYLBACCATIN-III	Antineoplastic	25	KX2-391	SRC	25	OUABAIN	Sodium channel	25	LAQ824 (DACINOSTAT)	HDAC	25	BARASERTIB (AZD1152-HQPA)	Aurora kinase	25	PIK-75	PI3K	25	MLN0905	PLK	25	GSK461364	Kinase inhibitor	25	DANUSERTIB (PHA-739358)	Aurora kinase	25	AT13387	HSP	25	GSK461364	Kinase inhibitor	25	PLINABULIN (NPI-2358)
26	RIGOSERTIB (ON-01910)	Kinase inhibitor	26	BIIB021	HSP	26	TORIN 2	MTOR	26	SB743921	Microtubule	26	COMBRETASTATIN A4	Microtubule	26	PLINABULIN (NPI-2358)	Microtubule	26	PIK-75	PI3K	26	AT13387	HSP	26	HESPERADIN	Aurora kinase	26	CEPHALOMANNINE	Antineoplastic	26	EPOTHILONE A	Microtubule	26	MLN9708	Proteasome inhibitor	26	ALISERTIB (MLN8237)	Aurora kinase	26	PLINABULIN (NPI-2358)	Microtubule	26	MLN0905	PLK	26	MLN0905	PLK	26	MLN0905
27	17-DMAG (ALVESPIMYCIN) HCL	HSP	27	SNX-2112 (PF-04928473)	HSP	27	OUABAIN	Sodium Channel	27	GSK461364	Kinase inhibitor	27	EPOTHILONE B (EPO906, PATUPILONE)	Microtubule	27	KX2-391	SRC	27	GANETESPIB (STA-9090)	HSP	27	SNS-314 MESYLATE	Aurora kinase	27	SB743921	Microtubule	27	RIGOSERTIB (ON-01910)	PLK	27	ALISERTIB (MLN8237)	Aurora kinase	27	SNS-314 MESYLATE	Aurora kinase	27	VINORELBINE	Microtubule	27	GANETESPIB (STA-9090)	HSP	27	SNX-2112 (PF-04928473)	HSP	27	PLINABULIN (NPI-2358)	Microtubule	27	KX2-391
28	AMG-900	Aurora kinase	28	BGT226 (NVP-BGT226)	MTOR	28	AT9283	Aurora kinase	28	MLN2238	Proteasome inhibitor	28	ISPINESIB (SB-715992)	Microtubule	28	VINORELBINE	Microtubule	28	COMBRETASTATIN A4	Microtubule	28	SNX-2112 (PF-04928473)	HSP	28	AT9283	Aurora kinase	28	HESPERADIN	Aurora kinase	28	GSK1070916	Aurora kinase	28	GSK923295	Microtubule	28	KX2-391	SRC	28	VOLASERTIB (BI 6727)	PLK	28	CISPLATIN	Antineoplastic	28	RIGOSERTIB (ON-01910)	PLK	28	TORIN 2
29	HESPERADIN	Aurora kinase	29	VINORELBINE	Microtubule	29	PF-04929113 (SNX-5422)	HSP	29	CUDC-907	PI3K/HDAC	29	GANETESPIB (STA-9090)	HSP	29	EPOTHILONE B (EPO906, PATUPILONE)	Microtubule	29	BARASERTIB (AZD1152-HQPA)	Aurora kinase	29	MLN2238	Proteasome inhibitor	29	17-DMAG (ALVESPIMYCIN) HCL	HSP	29	GZD824	Kinase inhibitor	29	CEPHALOMANNINE	Antineoplastic	29	KX2-391	SRC	29	LAQ824 (DACINOSTAT)	HDAC	29	INK 128 (MLN0128)	MTOR	29	TRICHOSTATIN A (TSA)	HDAC	29	CEPHALOMANNINE	Antineoplastic	29	SNS-314 MESYLATE
30	MLN8054	Aurora kinase	30	ALISERTIB (MLN8237)	Aurora kinase	30	LAQ824 (DACINOSTAT)	HDAC	30	SNX-2112 (PF-04928473)	HSP	30	CYT997 (LEXIBULIN)	Microtubule	30	EMETINE	RNA, DNA, PROTEIN SYNTHESIS	30	MLN2238	Proteasome inhibitor	30	17-DMAG (ALVESPIMYCIN) HCL	HSP	30	17-AAG (TANESPIMYCIN)	HSP	30	IRINOTECAN	Topoisomerase	30	RIGOSERTIB (ON-01910)	PLK	30	VINORELBINE	Microtubule	30	XL888	HSP	30	TORIN 2	MTOR	30	HESPERADIN	Aurora kinase	30	VINORELBINE	Microtubule	30	LAQ824 (DACINOSTAT)
[truncated: 10 more columns]
