# Supplementary material for: Drug Screening of Sarcoma Cells: Finding Shared Sensitivities
Source: Cancer Res Commun. 2026 Jun 17;6(6):1425–34. doi: 10.1158/2767-9764.CRC-26-0142 (PMC13273627; doi:10.1158/2767-9764.CRC-26-0142)
Supplement: Supplementary Table S3 — Table S3. Extraction of intersections from the upset plot (Figure 3). Cell lines are colored according to histology (color scheme from Figure 3). [file crc-26-0142_supplementary_table_s3_suppst3.xlsx]

## Sheet: Sheet1
Supplemental Table 3: Extraction of intersections from the upset plot (Figure 3). Cell lines are colored according to histology (color scheme from Figure 3).
CLASS	drug	1	2	3	4	5	6	7	8	9	10	11	12	13	14	15	16	17	18	19	20	counta
CDK	DINACICLIB (SCH727965)	A4573	CAL78	DL221	ES8	HEMCSS	HSSYII	HT1080	LM7	Lipo224A	Lipo246	Lipo573B	Lipo863B	MLS176592	MLS40291	PLS1	SW1353	SW982	SYO1	TC32	TC71	20
PI3K_HDAC	CUDC-907	A4573	CAL78	DL221	ES8	HEMCSS	HSSYII	HT1080	LM7	Lipo224A	Lipo246	Lipo573B	Lipo863B	MLS176592	MLS40291	PLS1	SW1353	SW982	SYO1	TC32	TC71	20
MICROTUBULE	SB743921	A4573	CAL78	DL221	ES8	HEMCSS	HSSYII	HT1080	LM7	Lipo224A	Lipo246	Lipo573B	Lipo863B	MLS40291	PLS1	SW1353	SW982	SYO1	TC32	TC71		19
MICROTUBULE	EPOTHILONE A	A4573	CAL78	DL221	ES8	HEMCSS	HSSYII	HT1080	LM7	Lipo224A	Lipo573B	Lipo863B	MLS176592	MLS40291	PLS1	SW1353	SW982	SYO1	TC32	TC71		19
APOPTOSIS	YM155 (SEPANTRONIUM BROMIDE)	A4573	CAL78	ES8	HEMCSS	HSSYII	HT1080	LM7	Lipo224A	Lipo246	Lipo573B	Lipo863B	MLS176592	MLS40291	PLS1	SW1353	SW982	SYO1	TC32	TC71		19
HDAC	PANOBINOSTAT (LBH589)	A4573	DL221	ES8	HEMCSS	HSSYII	HT1080	LM7	Lipo224A	Lipo246	Lipo573B	Lipo863B	MLS176592	MLS40291	PLS1	SW1353	SW982	SYO1	TC32	TC71		19
HDAC	LAQ824 (DACINOSTAT)	A4573	DL221	ES8	HEMCSS	HSSYII	HT1080	LM7	Lipo224A	Lipo246	Lipo573B	Lipo863B	MLS176592	MLS40291	PLS1	SW1353	SW982	SYO1	TC32	TC71		19
MICROTUBULE	EPOTHILONE B (EPO906 PATUPILONE)	A4573	CAL78	DL221	ES8	HSSYII	HT1080	LM7	Lipo224A	Lipo573B	Lipo863B	MLS176592	MLS40291	PLS1	SW1353	SW982	SYO1	TC32	TC71			18
PLK	GSK461364	A4573	CAL78	DL221	ES8	HEMCSS	HSSYII	HT1080	LM7	Lipo224A	Lipo246	Lipo573B	MLS176592	MLS40291	SW1353	SW982	SYO1	TC32	TC71			18
PLK	VOLASERTIB (BI 6727)	A4573	CAL78	DL221	ES8	HSSYII	HT1080	LM7	Lipo224A	Lipo246	Lipo573B	MLS176592	MLS40291	PLS1	SW1353	SW982	SYO1	TC32	TC71			18
MICROTUBULE	VINORELBINE	A4573	CAL78	DL221	ES8	HSSYII	HT1080	LM7	Lipo224A	Lipo573B	Lipo863B	MLS176592	MLS40291	PLS1	SW1353	SW982	SYO1	TC32	TC71			18
HSP	GANETESPIB (STA-9090)	A4573	CAL78	DL221	ES8	HEMCSS	HSSYII	LM7	Lipo224A	Lipo246	Lipo573B	Lipo863B	MLS176592	MLS40291	PLS1	SW982	SYO1	TC32	TC71			18
MICROTUBULE	PLINABULIN (NPI-2358)	A4573	CAL78	DL221	ES8	HSSYII	HT1080	LM7	Lipo224A	Lipo573B	Lipo863B	MLS176592	MLS40291	PLS1	SW1353	SW982	SYO1	TC32	TC71			18
AURORA KINASE	AT9283	A4573	CAL78	DL221	ES8	HEMCSS	HSSYII	LM7	Lipo224A	Lipo573B	Lipo863B	MLS176592	MLS40291	PLS1	SW982	SYO1	TC32	TC71				17
ANTINEOPLASTIC	CEPHALOMANNINE	A4573	CAL78	DL221	ES8	HSSYII	HT1080	LM7	Lipo224A	Lipo573B	Lipo863B	MLS176592	MLS40291	PLS1	SW1353	SYO1	TC32	TC71				17
MICROTUBULE	ISPINESIB (SB-715992)	CAL78	DL221	ES8	HSSYII	HT1080	LM7	Lipo224A	Lipo246	Lipo573B	Lipo863B	MLS40291	PLS1	SW1353	SW982	SYO1	TC32	TC71				17
PLK	MLN0905	A4573	CAL78	DL221	ES8	HSSYII	HT1080	LM7	Lipo224A	Lipo246	Lipo573B	MLS176592	MLS40291	SW1353	SYO1	TC32	TC71					16
TOPISOMERASE	SN-38	CAL78	DL221	HEMCSS	HSSYII	HT1080	Lipo224A	Lipo246	Lipo573B	Lipo863B	MLS176592	MLS40291	PLS1	SW1353	SW982	SYO1	TC71					16
HSP	OUABAIN	A4573	CAL78	DL221	ES8	HSSYII	HT1080	Lipo224A	Lipo246	Lipo573B	Lipo863B	MLS176592	MLS40291	SW1353	SW982	SYO1	TC71					16
PLK	RIGOSERTIB (ON-01910)	A4573	CAL78	DL221	ES8	HSSYII	LM7	Lipo224A	Lipo573B	Lipo863B	MLS176592	MLS40291	PLS1	SW982	SYO1	TC32	TC71					16
AURORA KINASE	HESPERADIN	A4573	CAL78	DL221	ES8	HEMCSS	HT1080	LM7	Lipo246	Lipo573B	Lipo863B	MLS40291	PLS1	SW982	SYO1	TC32	TC71					16
PROTEASOME	CEP-18770 (DELANZOMIB)	CAL78	DL221	HEMCSS	HSSYII	HT1080	Lipo224A	Lipo246	Lipo573B	Lipo863B	MLS176592	MLS40291	PLS1	SW1353	SW982	SYO1	TC71					16
HSP	AUY922 (NVP-AUY922)	A4573	DL221	ES8	HEMCSS	HSSYII	LM7	Lipo246	Lipo573B	Lipo863B	MLS176592	MLS40291	PLS1	SW982	SYO1	TC32	TC71					16
PROTEASOME	OPROZOMIB (ONX 0912)	A4573	DL221	HEMCSS	HSSYII	HT1080	Lipo246	Lipo573B	Lipo863B	MLS176592	PLS1	SW1353	SW982	SYO1	TC32	TC71						15
MICROTUBULE	COMBRETASTATIN A4	A4573	ES8	HSSYII	HT1080	LM7	Lipo224A	Lipo573B	Lipo863B	MLS176592	MLS40291	SW1353	SW982	SYO1	TC32	TC71						15
MICROTUBULE	DOCETAXEL	A4573	CAL78	ES8	LM7	Lipo573B	Lipo863B	MLS176592	MLS40291	PLS1	SW1353	SW982	SYO1	TC32	TC71							14
PROTEASOME	MLN9708	CAL78	DL221	HEMCSS	HSSYII	HT1080	Lipo224A	Lipo246	Lipo573B	Lipo863B	MLS176592	PLS1	SW1353	SW982	TC71							14
SRC	KX2-391	A4573	CAL78	ES8	HSSYII	HT1080	LM7	Lipo224A	Lipo573B	Lipo863B	MLS40291	SW1353	SW982	TC71								13
AURORA KINASE	SNS-314 MESYLATE	A4573	CAL78	DL221	ES8	LM7	Lipo573B	Lipo863B	MLS176592	MLS40291	PLS1	SW1353	SYO1	TC32								13
HSP	17-DMAG (ALVESPIMYCIN) HCL	CAL78	DL221	HEMCSS	LM7	Lipo246	Lipo573B	Lipo863B	MLS176592	MLS40291	PLS1	SW982	SYO1	TC71								13
HSP	SNX-2112 (PF-04928473)	DL221	ES8	HEMCSS	LM7	Lipo224A	Lipo246	Lipo573B	Lipo863B	MLS176592	PLS1	SW982	SYO1	TC71								13
MICROTUBULE	GSK923295	A4573	CAL78	ES8	HSSYII	HT1080	LM7	Lipo224A	MLS176592	MLS40291	SW1353	TC32	TC71									12
TOPISOMERASE	IRINOTECAN	DL221	HEMCSS	HSSYII	LM7	Lipo573B	Lipo863B	MLS176592	MLS40291	PLS1	SW982	SYO1	TC71									12
HSP	AT13387	DL221	ES8	HEMCSS	Lipo224A	Lipo246	Lipo573B	Lipo863B	MLS176592	PLS1	SW982	SYO1	TC71									12
PROTEASOME	MLN2238	CAL78	DL221	HEMCSS	HSSYII	HT1080	Lipo224A	Lipo246	Lipo573B	Lipo863B	MLS176592	PLS1										11
PI3K	BGT226 (NVP-BGT226)	A4573	DL221	ES8	HEMCSS	HSSYII	LM7	Lipo246	PLS1	SW1353	TC32	TC71										11
AURORA KINASE	AMG-900	A4573	CAL78	ES8	LM7	Lipo573B	Lipo863B	MLS40291	PLS1	TC32												9
MICROTUBULE	CYT997 (LEXIBULIN)	A4573	CAL78	ES8	HSSYII	HT1080	LM7	Lipo224A	Lipo863B	TC32												9
PI3K	PIK-75	CAL78	HEMCSS	HSSYII	Lipo224A	Lipo246	Lipo863B	MLS40291	PLS1	SYO1												9
CDK	SNS-032 (BMS-387032)	DL221	HSSYII	HT1080	Lipo246	MLS176592	MLS40291	SW1353	SW982	SYO1												9
HSP	BIIB021	DL221	Lipo224A	Lipo246	Lipo573B	MLS176592	PLS1	SW982	SYO1	TC71												9
AURORA KINASE	DANUSERTIB (PHA-739358)	ES8	HEMCSS	HSSYII	Lipo573B	MLS40291	SW982	SYO1	TC32	TC71												9
AURORA KINASE	ALISERTIB (MLN8237)	CAL78	DL221	Lipo863B	MLS40291	PLS1	SW982	SYO1														7
HSP	17-AAG (TANESPIMYCIN)	DL221	Lipo246	Lipo863B	MLS176592	PLS1	SW982	SYO1														7
AURORA KINASE	GSK1070916	A4573	ES8	LM7	Lipo224A	MLS40291	PLS1	TC32														7
TOPISOMERASE	TENIPOSIDE	A4573	Lipo246	MLS176592	MLS40291	SW982	SYO1	TC32														7
MTOR	TORIN 2	A4573	DL221	ES8	HEMCSS	TC32	TC71															6
AURORA KINASE	BARASERTIB (AZD1152-HQPA)	A4573	ES8	LM7	Lipo224A	MLS40291	TC32															6
HDAC	TRICHOSTATIN A (TSA)	HSSYII	HT1080	MLS176592	MLS40291	SW1353	TC71															6
AURORA KINASE	TAK-901	ES8	HEMCSS	HSSYII	LM7	TC32																5
HSP	XL888	Lipo246	Lipo573B	Lipo863B	PLS1	SW982																5
OTHER	EMETINE	A4573	HT1080	LM7	SW1353																	4
HEDGEHOG	JK 184	CAL78	HT1080	Lipo224A																		3
MICROTUBULE	VINFLUNINE TARTRATE	CAL78	HT1080	SW1353																		3
MICROTUBULE	NOCODAZOLE	CAL78	HSSYII	Lipo573B																		3
PARP	BMN 673	A4573	ES8	TC32																		3
MICROTUBULE	VINBLASTINE	HT1080	Lipo224A	SW1353																		3
CDK	FLAVOPIRIDOL HCL	Lipo224A	Lipo246	SYO1																		3
AURORA KINASE	MLN8054	CAL78	Lipo224A																			2
HSP	PF-04929113 (SNX-5422)	A4573	ES8																			2
PI3K/MTOR	GSK2126458 (GSK458)	HEMCSS	TC32																			2
BCR/AML	GZD824	HEMCSS	LM7																			2
PI3K/MTOR	GSK1059615	HT1080	SW1353																			2
ANTINEOPLASTIC	10-DEACETYLBACCATIN-III	HT1080	SW1353																			2
MTOR	INK 128 (MLN0128)	LM7	TC32																			2
E3 UBQ LIGASE	SMER 3	Lipo246	MLS176592																			2
GROWTH FACTOR	FORETINIB (GSK1363089)	HEMCSS																				1
GROWTH RECEPTOR	BMS-754807	HEMCSS																				1
CRM1	KPT-185	HEMCSS																				1
HDAC	BELINOSTAT (PXD101)	HSSYII																				1
MTOR	OSI-027	HT1080																				1
SRC	PD 166285	LM7																				1
CDC25	NSC 663284	SW1353																				1
HDAC	ROCILINOSTAT (ACY-1215)	SW1353																				1
COX	LUMIRACOXIB	SW1353																				1
DNA SYNTH	CYCLOCYTIDINE HCL	SW982																				1
KINASE	CHIR-124	TC32																				1
DNA/RNA SYNTH	CISPLATIN	TC71																				1
DNA/RNA SYNTH	RALTITREXED	A4573																				1
PROTEIN PUMP	ZINC PYRITHIONE	Lipo246																				1
